# Supplementary material for: HRCHY-CytoCommunity identifies hierarchical tissue organization in cell-type spatial maps
Source: Nat Commun. 2026 Feb 28;17:3312. doi: 10.1038/s41467-026-70069-z (PMC13065825; doi:10.1038/s41467-026-70069-z)
Supplement: Supplementary file 3 — Supplementary Data 1 [file 41467_2026_70069_MOESM3_ESM.xlsx]

## Sheet: Supplementary Data 1
Supplementary Data 1: Detailed information of datasets used in this study
Tissue	Platform	Resolution	Section ID	# of spots/cells	# of genes/proteins	# of ground truth annotations	Data source	Applied method
Mouse hypothalamic preoptic region	MERFISH	Single-cell	Animal id =1, Bregma = -0.14 mm	5926	155	9	https://datadryad.org/stash/dataset/doi:10.5061/dryad.8t8s248	HRCHY-CytoComunity NeST CellCharter NicheCompass GraphST SpaGCN SpaSEG Giotto Suite
			Animal id =1, Bregma = -0.04 mm	5488		10
			Animal id =1, Bregma = +0.06 mm	5343		12
			Animal id =1, Bregma = +0.16 mm	5169		12
			Animal id =1, Bregma = +0.26 mm	4833		11
Mouse spleen	CODEX	Single-cell	BALBc-1	81565	30	2	https://data.mendeley.com/datasets/zjnpwh8m5b/1	HRCHY-CytoComunity NeST CellCharter NicheCompass GraphST SpaGCN
			BALBc-2	80832		2
			BALBc-3	80003		2
Mouse ICH	Stereo-seq	Single-cell	Naive-1	77362	23625	18	https://db.cngb.org/stomics/stmich/	HRCHY-CytoComunity NeST CellCharter NicheCompass GraphST SpaGCN
			H3-1	53511		22
			H6-1	68990		20
			H12-1	80483		21
			D1-3	63677		23
			D3-3	63858		20
			D7-4	112229		22
			D14-4	118379		20
			D28-4	97993		21
Human CRC	10x Visium HD	8 μm bins	P1CRC	348743	18085	2	https://www.10xgenomics.com/platforms/visium/product-family/dataset-human-crc	HRCHY-CytoComunity NeST CellCharter NicheCompass SpaSEG
			P2CRC	473318		2
			P5CRC	439446		2
Mouse hippocampus	Slide-seq V2	10 μm spots	Puck_200115_08	41786	17733	N/A	https://singlecell.broadinstitute.org/single_cell/study/SCP815/highly-sensitive-spatial-transcriptomics-at-near-cellular-resolution-with-slide-seqv2	HRCHY-CytoComunity NeST
Human Breast Cancer	10x Visium V1	55 μm spots	V1_Breast_Cancer_Block_A_Section_1	3798	24923	N/A	https://www.10xgenomics.com/datasets/human-breast-cancer-block-a-section-1-1-standard-1-1-0	HRCHY-CytoComunity NeST
Human TNBC	MIBI-TOF	Single-Cell	Patient 3	6334	36	N/A	https://mibishare.ionpath.com	HRCHY-CytoComunity NeST
			Patient 4	6667
			Patient 5	5467
			Patient 6	6061
			Patient 10	4584
			Patient 16	8216
			Patient 28	6073
			Patient 32	5161
			Patient 34	3131
			Patient 35	7724
			Patient 36	2994
			Patient 37	6313
			Patient 40	4292
			Patient 41	4565
