# Supplementary material for: HRCHY-CytoCommunity identifies hierarchical tissue organization in cell-type spatial maps
Source: Nat Commun. 2026 Feb 28;17:3312. doi: 10.1038/s41467-026-70069-z (PMC13065825; doi:10.1038/s41467-026-70069-z)
Supplement: Supplementary file 6 — Source Data [file 41467_2026_70069_MOESM6_ESM.xlsx]

## Sheet: Figure 2d
Figure 2d
	MethodName	ImageName	AMI	Macro_F1
	HRCHY-CytoCommunity	BALBc-1	0.535866	0.8921
	HRCHY-CytoCommunity	BALBc-2	0.565158	0.905494
	HRCHY-CytoCommunity	BALBc-3	0.503749	0.854685
	NeST	BALBc-1	0.0332729	0.104105
	NeST	BALBc-2	0.0769598	0.120696
	NeST	BALBc-3	0.14386	0.260747
	CellCharter	BALBc-1	0.207102	0.647794
	CellCharter	BALBc-2	0.237536	0.677305
	CellCharter	BALBc-3	0.191094	0.590975
	NicheCompass	BALBc-1	0.133988	0.569805
	NicheCompass	BALBc-2	0.141511	0.552211
	NicheCompass	BALBc-3	0.134063	0.521263
	GraphST	BALBc-1	0.441174	0.853659
	GraphST	BALBc-2	0.12553	0.583684
	GraphST	BALBc-3	0.000529635	0.270281
	SpaGCN	BALBc-1	0.027889	0.551357
	SpaGCN	BALBc-2	0.00833689	0.295973
	SpaGCN	BALBc-3	0.0605824	0.560721

## Sheet: Figure 2h
Figure 2h
	MethodName	ImageName	AMI	Macro_F1
	HRCHY-CytoCommunity	P1CRC	0.469004	0.837214
	HRCHY-CytoCommunity	P2CRC	0.62523	0.909812
	HRCHY-CytoCommunity	P5CRC	0.209249	0.627492
	NeST	P1CRC	0.2155	0.144715
	NeST	P2CRC	0.120904	0.0896139
	NeST	P5CRC	0.171858	0.11213
	CellCharter	P1CRC	0.391537	0.791091
	CellCharter	P2CRC	0.524175	0.862601
	CellCharter	P5CRC	0.255664	0.676962
	NicheCompass	P1CRC	0.148765	0.255576
	NicheCompass	P2CRC	0.16153	0.35755
	NicheCompass	P5CRC	0.0973292	0.42421
	SpaSEG	P1CRC	0.234847	0.316907
	SpaSEG	P2CRC	0.318844	0.195411
	SpaSEG	P5CRC	0.316988	0.349367

## Sheet: Figure 3d
Figure 3d
	MethodName	ImageName	AMI	Macro_F1
	HRCHY-CytoCommunity	bregma-0.14	0.376538	0.284361
	HRCHY-CytoCommunity	bregma-0.04	0.39692	0.37814
	HRCHY-CytoCommunity	bregma+0.06	0.445086	0.46467
	HRCHY-CytoCommunity	bregma+0.16	0.445903	0.32534
	HRCHY-CytoCommunity	bregma+0.26	0.362985	0.318616
	NeST	bregma+0.06	0.1396	0.0269
	NeST	bregma+0.16	0.1757	0.0653
	NeST	bregma+0.26	0.1356	0.0551
	NeST	bregma-0.04	0.2163	0.0837
	NeST	bregma-0.14	0.1321	0.0756
	CellCharter	bregma-0.14	0.44939	0.257043
	CellCharter	bregma-0.04	0.37956	0.220682
	CellCharter	bregma+0.06	0.344826	0.20264
	CellCharter	bregma+0.16	0.315543	0.162312
	CellCharter	bregma+0.26	0.274984	0.136776
	NicheCompass	bregma-0.14	0.26666	0.159693
	NicheCompass	bregma-0.04	0.214747	0.137933
	NicheCompass	bregma+0.06	0.213024	0.148633
	NicheCompass	bregma+0.16	0.244062	0.114819
	NicheCompass	bregma+0.26	0.200575	0.11684
	GraphST	bregma-0.14	0.379915	0.316474
	GraphST	bregma-0.04	0.346546	0.285656
	GraphST	bregma+0.06	0.349663	0.289706
	GraphST	bregma+0.16	0.348017	0.236396
	GraphST	bregma+0.26	0.31771	0.283935
	SpaSEG	bregma-0.14	0.0535973	0.0923962
	SpaSEG	bregma-0.04	0.125237	0.155844
	SpaSEG	bregma+0.06	0.0548738	0.0936279
	SpaSEG	bregma+0.16	0.112726	0.130821
	SpaSEG	bregma+0.26	0.124279	0.150669
	Giotto Suite	bregma-0.14	0.17244	0.172805
	Giotto Suite	bregma-0.04	0.110073	0.187352
	Giotto Suite	bregma+0.06	0.123686	0.211097
	Giotto Suite	bregma+0.16	0.124297	0.132972
	Giotto Suite	bregma+0.26	0.0921939	0.13173

## Sheet: Figure 4e
Figure 4e
	cell type enrichment score
		CN-0	CN-1	CN-2	CN-3	CN-4	CN-5	CN-6	CN-7	CN-8
	B-cells	0	0	0	0	0	0	0	0	19.1707
	CAFs	0	15.7342	0.409023	1.84282	17.8749	0	19.1707	0	19.1707
	Cancer Epithelial	19.1707	0	19.1707	0	0	2.50558	0	19.1707	0
	Endothelial	0	0	0.0982229	0.707719	0.632421	0	19.1707	0	0
	Myeloid	0.405303	19.1707	0	4.70694	0	19.1707	0	0	17.2837
	Normal Epithelial	0	0	0	0	19.1707	0	0	0	0
	Plasmablasts	0	0	0	0.0219474	2.21366	0	0	0	19.1707
	PVL	0	0	0	0	6.27351	0	2.72637	0.448377	0
	T-cells	0	3.96895	0	0.267767	0	19.1707	0	0	13.2495
	original adjusted p-value
		CN-0	CN-1	CN-2	CN-3	CN-4	CN-5	CN-6	CN-7	CN-8
	B-cells	1	1	1	1	1	1	1	1	6.75e-20
	CAFs	1	1.84399e-16	0.389921	0.014361	1.33396e-18	1	6.75e-20	1	6.75e-20
	Cancer Epithelial	6.75e-20	1	6.75e-20	1	1	0.00312192	1	6.75e-20	1
	Endothelial	1	1	0.797585	0.196011	0.23312	1	6.75e-20	1	1
	Myeloid	0.393276	6.75e-20	1	1.96363e-05	1	6.75e-20	1	1	5.20396e-18
	Normal Epithelial	1	1	1	1	6.75e-20	1	1	1	1
	Plasmablasts	1	1	1	0.95072	0.00611422	1	1	1	6.75e-20
	PVL	1	1	1	1	5.3271e-07	1	0.00187773	0.356142	1
	T-cells	1	0.000107411	1	0.5398	1	6.75e-20	1	1	5.62942e-14

## Sheet: Figure 4f
Figure 4f		names	scores	logfoldchanges	pvals	pvals_adj	"-LOG10(pval)"	status
		IGHG3	26.5072	2.55648	8.00044e-155	2.92824e-150	149.533	up
		IGLC2	26.4708	2.95588	2.10512e-154	3.85248e-150	149.414	up
		IGKC	25.5591	2.29792	4.34545e-144	5.30159e-140	139.276	up
		IGHG1	24.9803	2.15241	1.00039e-137	9.15378e-134	133.038	up
		IGHM	22.5735	2.39624	7.89839e-113	5.13504e-109	108.289	up
		IGHG4	22.5707	1.52628	8.41787e-113	5.13504e-109	108.289	up
		IGHA1	21.4603	1.83955	3.66019e-102	1.91381e-98	97.7181	up
		IGLC3	20.9366	2.66733	2.48648e-97	1.1376e-93	92.944	up
		JCHAIN	20.1837	2.45789	1.36172e-90	5.53782e-87	86.2567	up
		C3	19.8705	1.62709	7.33166e-88	2.68346e-84	83.5713	up
		IGLC1	19.7278	1.94252	1.24518e-86	4.14317e-83	82.3827	up
		CD74	17.8611	0.803767	2.36797e-71	6.19071e-68	67.2083	up
		MALAT1	17.4931	1.06875	1.61856e-68	3.70255e-65	64.4315	up
		CYBA	16.5203	1.13294	2.62167e-61	5.33087e-58	57.2732	up
		TIMP1	16.4178	1.25627	1.42556e-60	2.74615e-57	56.5613	up
		TRBC2	16.027	1.71865	8.27358e-58	1.26176e-54	53.899	up
		SFRP2	15.8965	1.21514	6.6956e-57	9.80263e-54	53.0087	up
		HLA-DRA	15.8276	0.786846	2.00691e-56	2.82518e-53	52.549	up
		HLA-DPB1	15.6547	1.03224	3.08408e-55	4.14027e-52	51.383	up
		AEBP1	15.653	1.03911	3.16733e-55	4.14027e-52	51.383	up
		DCN	15.5143	1.21381	2.77694e-54	3.27867e-51	50.4843	up
		C1QA	15.4068	1.04213	1.47256e-53	1.63324e-50	49.7869	up
		RPL36	15.1322	0.363533	9.93924e-52	9.63253e-49	48.0163	up
		BGN	14.9781	1.09511	1.02127e-50	9.34484e-48	47.0294	up
		COL6A2	14.9103	0.916942	2.82616e-50	2.46286e-47	46.6086	up
		CCDC80	14.8051	1.49987	1.35828e-49	1.15615e-46	45.937	up
		TXNIP	14.7591	1.00393	2.68814e-49	2.18642e-46	45.6603	up
		C1S	14.3427	1.15178	1.1841e-46	8.49787e-44	43.0707	up
		LUM	14.0491	0.982599	7.8035e-45	5.49261e-42	41.2602	up
		HLA-DRB1	13.863	0.715362	1.061e-43	7.19144e-41	40.1432	up
		IGHG2	13.6293	2.11402	2.68026e-42	1.635e-39	38.7865	up
		FTL	13.5625	0.433008	6.6864e-42	4.01195e-39	38.3966	up
		LAPTM5	13.5076	0.871368	1.41089e-41	8.32905e-39	38.0794	up
		RPL27A	13.4552	0.426413	2.8702e-41	1.64144e-38	37.7848	up
		IGFBP7	13.3552	0.751611	1.10462e-40	6.03438e-38	37.2194	up
		HLA-DPA1	13.3221	0.917183	1.72155e-40	9.26627e-38	37.0331	up
		VIM	13.3175	0.762123	1.83112e-40	9.71318e-38	37.0126	up
		C1R	13.1476	1.21645	1.75576e-39	8.56835e-37	36.0671	up
		COL1A1	13.1073	0.790543	2.99061e-39	1.40332e-36	35.8528	up
		LSP1	13.0371	1.20571	7.52883e-39	3.40201e-36	35.4683	up
		COL1A2	12.8701	0.765627	6.63232e-38	2.85588e-35	34.5443	up
		LRP1	12.8313	1.20516	1.09571e-37	4.66327e-35	34.3313	up
		CD79A	12.7609	2.70054	2.70911e-37	1.11411e-34	33.9531	up
		SERPINF1	12.6784	1.06048	7.79509e-37	3.17009e-34	33.4989	up
		IL32	12.6132	1.13158	1.78553e-36	7.02711e-34	33.1532	up
		RPS9	12.4664	0.355426	1.13785e-35	4.24965e-33	32.3716	up
		RPL21	12.4431	0.379548	1.52415e-35	5.57852e-33	32.2535	up
		MZB1	12.4118	1.5897	2.25555e-35	8.0151e-33	32.0961	up
		HLA-DRB5	12.3301	0.739078	6.23611e-35	2.09402e-32	31.679	up
		CD52	12.2975	1.47081	9.33866e-35	3.05182e-32	31.5154	up
		ZFP36L2	12.108	1.00379	9.5815e-34	3.02321e-31	30.5195	up
		FXYD5	12.0909	1.12935	1.18023e-33	3.68216e-31	30.4339	up
		RPS3	12.0904	0.395336	1.18711e-33	3.68216e-31	30.4339	up
		LYZ	12.0087	0.796641	3.19853e-33	9.83777e-31	30.0071	up
		COL3A1	11.9909	0.73146	3.96741e-33	1.20009e-30	29.9208	up
		RPS11	11.9362	0.255102	7.66843e-33	2.28189e-30	29.6417	up
		SH3BGRL3	11.9006	0.539226	1.17441e-32	3.43877e-30	29.4636	up
		RPLP2	11.853	0.293674	2.07565e-32	6.02943e-30	29.2197	up
		CCL19	11.7402	1.66524	7.93249e-32	2.21631e-29	28.6544	up
		SFRP4	11.6547	1.61889	2.1727e-31	5.80459e-29	28.2362	up
		TRAC	11.6315	1.37359	2.85131e-31	7.50796e-29	28.1245	up
		HLA-DQB1	11.627	0.773964	3.00351e-31	7.85226e-29	28.105	up
		THY1	11.4783	0.912729	1.69518e-30	4.24968e-28	27.3716	up
		HLA-E	11.4638	0.500062	2.00528e-30	4.99287e-28	27.3016	up
		MMP2	11.446	0.832275	2.46275e-30	5.96949e-28	27.2241	up
		RPS28	11.1932	0.263089	4.40385e-29	9.82837e-27	26.0075	up
		RARRES2	11.1574	1.0341	6.59124e-29	1.4621e-26	25.835	up
		FLNA	11.0467	0.61388	2.27504e-28	4.84121e-26	25.315	up
		SRGN	11.0431	1.13315	2.36631e-28	5.00631e-26	25.3005	up
		LGALS1	11.0303	0.555575	2.729e-28	5.70767e-26	25.2435	up
		SSR4	10.989	0.392289	4.31794e-28	8.97959e-26	25.0467	up
		GSTP1	10.9655	0.975124	5.59669e-28	1.15731e-25	24.9365	up
		NBL1	10.9314	0.660041	8.15536e-28	1.64656e-25	24.7834	up
		ITGB2	10.9101	0.908333	1.0318e-27	2.06367e-25	24.6854	up
		PTPRC	10.8881	1.27127	1.31341e-27	2.59849e-25	24.5853	up
		XIST	10.7836	1.30399	4.11307e-27	7.9652e-25	24.0988	up
		RPL18A	10.7566	0.246579	5.51735e-27	1.05728e-24	23.9758	none
		CTSD	10.7111	0.367846	9.03317e-27	1.6955e-24	23.7707	up
		COTL1	10.6793	0.845221	1.27254e-26	2.34052e-24	23.6307	up
		FAU	10.6397	0.294921	1.94842e-26	3.5304e-24	23.4522	up
		RPL13	10.6373	0.214149	1.99795e-26	3.60231e-24	23.4434	none
		CORO1A	10.5919	1.08013	3.24773e-26	5.79854e-24	23.2367	up
		FOS	10.4659	0.883234	1.23901e-25	2.18024e-23	22.6615	up
		STAB1	10.3531	1.14454	4.0529e-25	6.8676e-23	22.1632	up
		EMP3	10.3462	1.0348	4.3535e-25	7.34297e-23	22.1341	up
		C1QB	10.3249	0.619426	5.43472e-25	9.08293e-23	22.0418	up
		TMSB4X	10.3144	0.420789	6.06289e-25	1.00536e-22	21.9977	up
		SERPING1	10.3028	0.680949	6.84739e-25	1.12892e-22	21.9473	up
		HCLS1	10.2984	1.26814	7.16727e-25	1.17111e-22	21.9314	up
		EEF1A1	10.2837	0.229655	8.34566e-25	1.35159e-22	21.8692	none
		FBLN1	10.2528	0.89135	1.14913e-24	1.83666e-22	21.736	up
		APOE	10.2353	0.484515	1.37837e-24	2.19346e-22	21.6589	up
		HSPG2	10.2041	0.753925	1.90117e-24	2.99934e-22	21.523	up
		RPL28	10.1522	0.199017	3.24095e-24	5.04774e-22	21.2969	none
		TYROBP	10.1151	0.691623	4.73435e-24	7.16042e-22	21.1451	up
		HCST	10.0975	1.31818	5.6693e-24	8.50419e-22	21.0704	up
		CXCL12	10.09	1.12864	6.11779e-24	9.10233e-22	21.0408	up
		GAS6	10.0827	0.871365	6.58698e-24	9.76073e-22	21.0105	up
		SPARC	9.89123	0.432031	4.54401e-23	6.42144e-21	20.1924	up
		CCL5	9.8365	1.0102	7.83898e-23	1.07863e-20	19.9671	up
		PSAP	9.83457	0.319066	7.99101e-23	1.09543e-20	19.9604	up
		ISLR	9.82726	0.882651	8.59215e-23	1.17344e-20	19.9305	up
		TYMP	9.81843	0.421912	9.37906e-23	1.26673e-20	19.8973	up
		S100A4	9.78413	0.60912	1.31719e-22	1.74676e-20	19.7578	up
		CTSK	9.76446	0.891228	1.59953e-22	2.09837e-20	19.6781	up
		WIPF1	9.66147	1.17614	4.39503e-22	5.60497e-20	19.2514	up
		COL6A1	9.65854	0.592563	4.52281e-22	5.74789e-20	19.2405	up
		FSTL1	9.59154	0.897925	8.67827e-22	1.07672e-19	18.9679	up
		CST3	9.55805	0.308153	1.19998e-21	1.47384e-19	18.8316	up
		EEF1G	9.50683	0.328612	1.96567e-21	2.39819e-19	18.6201	up
		CD2	9.5011	1.34447	2.07688e-21	2.52344e-19	18.598	up
		LTB	9.39555	1.41697	5.69192e-21	6.74207e-19	18.1712	up
		HLA-DQA1	9.3829	0.768301	6.41823e-21	7.57787e-19	18.1205	up
		RPS15	9.36051	0.239209	7.93515e-21	9.27905e-19	18.0325	none
		MXRA8	9.35559	0.598766	8.31307e-21	9.69002e-19	18.0137	up
		COL6A3	9.34567	0.728674	9.13135e-21	1.051e-18	17.9784	up
		CXCL14	9.34178	0.513627	9.47327e-21	1.08693e-18	17.9638	up
		TRBC1	9.30258	1.35127	1.37075e-20	1.55328e-18	17.8088	up
		IL10RA	9.27279	1.35227	1.81332e-20	2.02346e-18	17.6939	up
		RPL13A	9.27127	0.187862	1.83948e-20	2.04641e-18	17.689	none
		IL2RG	9.23563	1.43456	2.56769e-20	2.82222e-18	17.5494	up
		EMILIN1	9.22778	0.89361	2.76304e-20	3.01881e-18	17.5202	up
		RNASE1	9.21809	0.756417	3.02447e-20	3.28483e-18	17.4835	up
		RPL10	9.17744	0.163271	4.41466e-20	4.72459e-18	17.3256	none
		CCN2	9.12984	0.758548	6.85977e-20	7.23557e-18	17.1405	up
		IGHA2	9.0628	1.54121	1.27147e-19	1.2927e-17	16.8885	up
		VCAN	9.05442	0.925611	1.37296e-19	1.38817e-17	16.8576	up
		NCF1	9.03769	1.13047	1.60021e-19	1.60025e-17	16.7958	up
		FYB1	9.01198	1.20732	2.02367e-19	2.00727e-17	16.6974	up
		CD37	8.95768	1.33262	3.31582e-19	3.23633e-17	16.4899	up
		VSIR	8.93804	1.40432	3.96148e-19	3.83583e-17	16.4161	up
		CNN2	8.87531	0.815606	6.97395e-19	6.7172e-17	16.1728	up
		LCP1	8.87381	0.940139	7.06881e-19	6.7907e-17	16.1681	up
		NOP53	8.82554	0.457323	1.0893e-18	1.02757e-16	15.9882	up
		CD27	8.82459	1.71277	1.09864e-18	1.03105e-16	15.9867	up
		PLEKHO1	8.80671	0.92214	1.28872e-18	1.19717e-16	15.9218	up
		MYL9	8.78747	0.567984	1.52963e-18	1.39965e-16	15.854	up
		LIMD2	8.78327	1.15698	1.58788e-18	1.44932e-16	15.8388	up
		A2M	8.76281	0.52431	1.90433e-18	1.73384e-16	15.761	up
		JAK3	8.71276	1.40621	2.96556e-18	2.68006e-16	15.5719	up
		RPL35	8.711	0.194239	3.01214e-18	2.70878e-16	15.5672	none
		TIMP2	8.70835	0.448141	3.08337e-18	2.75928e-16	15.5592	up
		B2M	8.6871	0.247813	3.71795e-18	3.31904e-16	15.479	none
		TBC1D10C	8.68608	1.62684	3.75167e-18	3.341e-16	15.4761	up
		HLA-DMA	8.65851	0.616909	4.77972e-18	4.20535e-16	15.3762	up
		SPOCK2	8.62524	1.51691	6.39602e-18	5.54741e-16	15.2559	up
		TCF4	8.61201	1.08273	7.17884e-18	6.13908e-16	15.2119	up
		POSTN	8.60335	0.597977	7.7423e-18	6.57485e-16	15.1821	up
		PLEC	8.59793	0.449354	8.11661e-18	6.87676e-16	15.1626	up
		GSN	8.59394	0.584856	8.40334e-18	7.08688e-16	15.1495	up
		ARHGAP4	8.54136	0.952235	1.32649e-17	1.09103e-15	14.9622	up
		CSF1R	8.50186	1.07825	1.86578e-17	1.51754e-15	14.8189	up
		HLA-DMB	8.42892	0.775317	3.4888e-17	2.76992e-15	14.5575	up
		CTSZ	8.22138	0.524167	2.01177e-16	1.48155e-14	13.8293	up
		PTGDS	8.16106	1.26091	3.32091e-16	2.36937e-14	13.6254	up
		IFI16	8.14435	0.959579	3.81311e-16	2.70472e-14	13.5679	up
		UBA52	8.12991	0.169388	4.29596e-16	3.02378e-14	13.5195	none
		CD68	8.10731	0.646485	5.17527e-16	3.56053e-14	13.4485	up
		CD53	8.06914	1.16616	7.07927e-16	4.81614e-14	13.3173	up
		IL16	8.04516	1.65689	8.61356e-16	5.8167e-14	13.2353	up
		CTSB	7.91641	0.303868	2.4447e-15	1.56705e-13	12.8049	up
		SLC40A1	7.91006	0.979436	2.57266e-15	1.64619e-13	12.7835	up
		PIM2	7.8417	1.54616	4.4449e-15	2.77151e-13	12.5573	up
		ADA2	7.8264	0.846698	5.0204e-15	3.11444e-13	12.5066	up
		RPL11	7.8101	0.207656	5.71439e-15	3.52702e-13	12.4526	none
		MFGE8	7.74396	0.73888	9.63696e-15	5.8205e-13	12.235	up
		FBLN2	7.69667	1.1159	1.39654e-14	8.24435e-13	12.0838	up
		ACAP1	7.69581	1.40458	1.40596e-14	8.28658e-13	12.0816	up
		MS4A6A	7.68395	1.07654	1.54255e-14	9.04793e-13	12.0435	up
		S100A10	7.67674	0.37087	1.63185e-14	9.55635e-13	12.0197	up
		MFAP4	7.67228	1.36212	1.68966e-14	9.87914e-13	12.0053	up
		RPL3	7.63717	0.172378	2.22051e-14	1.27787e-12	11.8935	none
		GGT5	7.608	1.0585	2.78368e-14	1.57405e-12	11.803	up
		CAVIN1	7.5728	0.658067	3.65279e-14	2.04428e-12	11.6895	up
		MGP	7.55461	0.232565	4.20127e-14	2.32986e-12	11.6327	none
		RPS6	7.53888	0.20951	4.74035e-14	2.60122e-12	11.5848	none
		CTSH	7.51966	0.444069	5.49176e-14	2.99559e-12	11.5235	up
		PRELP	7.50859	1.51767	5.97685e-14	3.22653e-12	11.4913	up
		CD14	7.50069	0.73795	6.3484e-14	3.40701e-12	11.4676	up
		MAN2B1	7.4977	0.677104	6.49455e-14	3.48033e-12	11.4584	up
		CYP1B1	7.4968	1.27059	6.53962e-14	3.49937e-12	11.456	up
		EVI2B	7.49491	1.40533	6.63433e-14	3.53969e-12	11.451	up
		MARCKS	7.48658	0.464119	7.06909e-14	3.75524e-12	11.4254	up
		RPS25	7.48057	0.239673	7.40032e-14	3.90287e-12	11.4086	none
		FGL2	7.45978	1.00712	8.66694e-14	4.54468e-12	11.3425	up
		RPS2	7.45622	0.158252	8.904e-14	4.65565e-12	11.332	none
		MPEG1	7.4313	1.17216	1.07535e-13	5.57489e-12	11.2538	up
		TMEM119	7.42996	1.11746	1.08627e-13	5.61561e-12	11.2506	up
		ANXA2	7.41533	0.343048	1.2132e-13	6.19305e-12	11.2081	up
		ZFP36L1	7.4023	0.359752	1.33845e-13	6.80398e-12	11.1672	up
		MMP14	7.39452	0.696276	1.41921e-13	7.18456e-12	11.1436	up
		LTBP2	7.37788	0.991044	1.60826e-13	8.05975e-12	11.0937	up
		ARPC1B	7.33353	0.394649	2.2416e-13	1.10275e-11	10.9575	up
		RPS12	7.33007	0.259857	2.30026e-13	1.12858e-11	10.9475	up
		ENG	7.29897	0.627853	2.89972e-13	1.40017e-11	10.8538	up
		ANXA1	7.27107	0.696842	3.56649e-13	1.69309e-11	10.7713	up
		IL7R	7.25004	1.69103	4.16642e-13	1.95757e-11	10.7083	up
		CD3E	7.23596	1.35708	4.62248e-13	2.15251e-11	10.6671	up
		CYBRD1	7.2178	1.0891	5.2837e-13	2.44178e-11	10.6123	up
		GRK2	7.21553	0.625874	5.3725e-13	2.47969e-11	10.6056	up
		CTSS	7.20417	0.605455	5.83999e-13	2.67849e-11	10.5721	up
		EEF1D	7.1575	0.283999	8.21596e-13	3.67619e-11	10.4346	up
		TMSB10	7.15404	0.162508	8.4259e-13	3.76552e-11	10.4242	none
		ITGAL	7.13717	1.1721	9.52739e-13	4.22243e-11	10.3744	up
		APOD	7.12478	0.609763	1.04248e-12	4.60261e-11	10.337	up
		NNMT	7.10342	0.685113	1.2171e-12	5.34135e-11	10.2723	up
		HLA-DQA2	7.09852	0.76739	1.26096e-12	5.52064e-11	10.258	up
		COMP	7.02587	0.674169	2.1274e-12	9.05407e-11	10.0432	up
		COL18A1	7.02324	0.48615	2.16778e-12	9.21522e-11	10.0355	up
		PODN	6.99264	1.29431	2.69757e-12	1.13097e-10	9.94655	up
		C1QC	6.98458	0.506054	2.8572e-12	1.19243e-10	9.92357	up
		AIF1	6.97219	0.853208	3.12052e-12	1.30084e-10	9.88578	up
		MYO9B	6.95094	0.564645	3.62851e-12	1.49726e-10	9.8247	up
		FN1	6.9428	0.348824	3.84391e-12	1.58063e-10	9.80117	up
		TMC8	6.8896	1.47533	5.5949e-12	2.24538e-10	9.64871	up
		ARHGEF1	6.86974	0.55445	6.43179e-12	2.52857e-10	9.59712	up
		MBNL1	6.86802	0.621801	6.50973e-12	2.55099e-10	9.59329	up
		GNAI2	6.82506	0.348065	8.78884e-12	3.36486e-10	9.47303	up
		KCTD12	6.82275	0.811555	8.93171e-12	3.41242e-10	9.46694	up
		GMFG	6.81706	1.1837	9.29197e-12	3.54266e-10	9.45067	up
		EFEMP1	6.79575	0.966447	1.07751e-11	4.06996e-10	9.39041	up
		INPP5D	6.79499	1.29775	1.08323e-11	4.0803e-10	9.38931	up
		GYPC	6.79494	1.25052	1.08359e-11	4.0803e-10	9.38931	up
		CTHRC1	6.7857	0.67232	1.15524e-11	4.33672e-10	9.36284	up
		SELPLG	6.76904	1.25002	1.29639e-11	4.82208e-10	9.31677	up
		HTRA1	6.76828	0.485361	1.30325e-11	4.83777e-10	9.31536	up
		TNFRSF1B	6.76279	1.00458	1.35362e-11	5.01457e-10	9.29977	up
		TAGLN	6.75112	0.463277	1.46713e-11	5.40226e-10	9.26742	up
		RPL8	6.70977	0.179596	1.94925e-11	7.0152e-10	9.15396	none
		CD6	6.70536	1.37248	2.00912e-11	7.21647e-10	9.14168	up
		ZAP70	6.69049	1.65028	2.22427e-11	7.95023e-10	9.09962	up
		ITGA4	6.65726	1.46115	2.78973e-11	9.78973e-10	9.00923	up
		MGAT1	6.64817	0.411574	2.96761e-11	1.03741e-09	8.98405	up
		PLD4	6.63688	1.6715	3.20393e-11	1.11259e-09	8.95366	up
		RPL18	6.61404	0.164919	3.73978e-11	1.28767e-09	8.89019	none
		PPP1R18	6.57874	0.913992	4.74466e-11	1.61996e-09	8.7905	up
		RASAL3	6.53923	1.46122	6.18352e-11	2.07827e-09	8.6823	up
		SAMHD1	6.53085	0.568909	6.53954e-11	2.18787e-09	8.65998	up
		PCED1B-AS1	6.51462	1.48409	7.28719e-11	2.42251e-09	8.61573	up
		ETS1	6.51348	1.07383	7.34301e-11	2.43885e-09	8.61281	up
		EGR1	6.51233	0.731325	7.39926e-11	2.45308e-09	8.61029	up
		EHBP1L1	6.48823	0.708687	8.68533e-11	2.84594e-09	8.54577	up
		RAC2	6.4866	1.14903	8.77937e-11	2.87418e-09	8.54149	up
		CD3D	6.44564	1.32767	1.15111e-10	3.69253e-09	8.43268	up
		THBS2	6.41872	0.649206	1.37425e-10	4.35112e-09	8.3614	up
		SELENOM	6.40538	0.343366	1.49998e-10	4.72062e-09	8.326	up
		LST1	6.40404	0.946424	1.51318e-10	4.75806e-09	8.32257	up
		ACTB	6.39857	0.127023	1.56834e-10	4.91884e-09	8.30814	none
		SOD2	6.39192	0.374147	1.63821e-10	5.12479e-09	8.29032	up
		MYO1F	6.37323	1.17661	1.85093e-10	5.7558e-09	8.23989	up
		CYTH4	6.36981	1.2488	1.89259e-10	5.88036e-09	8.2306	up
		ZYX	6.3691	0.463352	1.90145e-10	5.8997e-09	8.22917	up
		PNRC1	6.36905	0.563645	1.90204e-10	5.8997e-09	8.22917	up
		ARHGAP45	6.36836	0.932511	1.91064e-10	5.92137e-09	8.22758	up
		CPVL	6.35277	1.06678	2.11471e-10	6.51519e-09	8.18607	up
		POU2AF1	6.33453	2.47337	2.38058e-10	7.26098e-09	8.139	up
		SAT1	6.32234	0.267371	2.57635e-10	7.79959e-09	8.10793	up
		SPARCL1	6.31417	0.558916	2.71607e-10	8.18869e-09	8.08679	up
		F2R	6.30544	0.952738	2.87378e-10	8.62866e-09	8.06406	up
		DERL3	6.29148	1.69618	3.14462e-10	9.36503e-09	8.02849	up
		CCDC88B	6.29124	1.23615	3.14946e-10	9.37182e-09	8.02818	up
		CTSC	6.28742	0.575144	3.22789e-10	9.57407e-09	8.0189	up
		MXRA5	6.26582	0.473777	3.70876e-10	1.08682e-08	7.96384	up
		GPNMB	6.23116	0.393666	4.62995e-10	1.33434e-08	7.87473	up
		MSN	6.22028	0.688506	4.96283e-10	1.41799e-08	7.84833	up
		PCOLCE	6.20915	0.63226	5.3271e-10	1.51498e-08	7.81959	up
		ANKRD12	6.20607	0.76458	5.43247e-10	1.54015e-08	7.81244	up
		AKNA	6.186	1.21734	6.171e-10	1.72284e-08	7.76375	up
		HLA-A	6.17564	0.204644	6.58955e-10	1.82854e-08	7.7379	none
		CXCR4	6.16578	0.945825	7.01351e-10	1.9403e-08	7.71213	up
		ELN	6.11	1.00032	9.96298e-10	2.66756e-08	7.57389	up
		DEPP1	6.10284	1.03115	1.04199e-09	2.76763e-08	7.55789	up
		CD4	6.09936	0.954475	1.06496e-09	2.82454e-08	7.54905	up
		NCKAP1L	6.09198	1.20299	1.11522e-09	2.94928e-08	7.53028	up
		SLCO2B1	6.06191	0.718336	1.34517e-09	3.51425e-08	7.45417	up
		CCND2	6.05054	1.1321	1.44356e-09	3.75044e-08	7.42592	up
		TGFBR2	6.02334	0.834601	1.70859e-09	4.40396e-08	7.35616	up
		FMNL1	6.01913	0.884374	1.75353e-09	4.4976e-08	7.34702	up
		SIPA1	6.01216	0.818614	1.83063e-09	4.67896e-08	7.32985	up
		IFI30	6.01111	0.329809	1.84253e-09	4.69953e-08	7.32795	up
		COL14A1	6.00324	1.1296	1.93421e-09	4.8891e-08	7.31077	up
		TENT5C	5.9862	1.86891	2.14806e-09	5.38502e-08	7.26881	up
		LCK	5.96457	1.37724	2.45279e-09	6.09467e-08	7.21505	up
		MX1	5.95705	0.612861	2.56829e-09	6.35578e-08	7.19683	up
		JAML	5.94533	1.44249	2.75897e-09	6.74556e-08	7.17098	up
		RPLP1	5.93994	0.101723	2.8513e-09	6.94811e-08	7.15813	none
		MAF	5.9254	1.03022	3.11535e-09	7.54133e-08	7.12255	up
		C7	5.92058	1.89183	3.20808e-09	7.7351e-08	7.11153	up
		GIMAP4	5.90838	1.06091	3.45481e-09	8.29722e-08	7.08107	up
		RNPEPL1	5.86719	0.475671	4.43253e-09	1.0393e-07	6.98326	up
		LGALS9	5.83859	0.631851	5.2644e-09	1.21337e-07	6.91601	up
		MAFB	5.81415	0.6688	6.09428e-09	1.38631e-07	6.85814	up
		RPL34	5.81169	0.197628	6.18448e-09	1.40595e-07	6.85203	none
		FYN	5.80465	1.35486	6.45006e-09	1.4636e-07	6.83458	up
		JAK1	5.78677	0.666959	7.17517e-09	1.61314e-07	6.79233	up
		PLD3	5.75897	0.252915	8.46311e-09	1.87392e-07	6.72725	up
		TGFB1	5.74321	0.775218	9.28973e-09	2.04335e-07	6.68966	up
		CALD1	5.73326	0.505599	9.85191e-09	2.16051e-07	6.66544	up
		PTGIS	5.71865	1.48153	1.07373e-08	2.33509e-07	6.6317	up
		CD163	5.71767	0.80333	1.07993e-08	2.34718e-07	6.62945	up
		CST7	5.69975	1.36014	1.19985e-08	2.58176e-07	6.58808	up
		COL5A2	5.68271	0.525335	1.32581e-08	2.82456e-07	6.54905	up
		CELF2	5.6771	1.21285	1.37001e-08	2.90675e-07	6.53659	up
		TMEM123	5.66588	0.431853	1.46274e-08	3.07335e-07	6.51239	up
		SPON2	5.64609	0.768904	1.64138e-08	3.41924e-07	6.46607	up
		GEM	5.64332	1.26442	1.668e-08	3.47076e-07	6.45958	up
		PLTP	5.63955	0.632804	1.70495e-08	3.5436e-07	6.45056	up
		AC004687.1	5.62112	1.50134	1.89719e-08	3.88362e-07	6.41076	up
		GZMK	5.60282	1.73455	2.10897e-08	4.26701e-07	6.36988	up
		TNXB	5.58635	1.17188	2.31896e-08	4.65585e-07	6.332	up
		SASH3	5.58055	1.30714	2.39763e-08	4.78755e-07	6.31989	up
		LAT	5.57374	1.14823	2.49322e-08	4.95408e-07	6.30504	up
		SOD3	5.57186	1.16088	2.52036e-08	4.99716e-07	6.30128	up
		BIRC3	5.5435	1.31995	2.9648e-08	5.78436e-07	6.23774	up
		VEGFB	5.53431	0.999564	3.1245e-08	6.05967e-07	6.21755	up
		FCER1G	5.50503	0.433979	3.69113e-08	7.04007e-07	6.15242	up
		LBH	5.4923	0.917099	3.96723e-08	7.51187e-07	6.12425	up
		FOLR2	5.48875	1.27789	4.04793e-08	7.64885e-07	6.1164	up
		CD48	5.47321	1.26869	4.41957e-08	8.29542e-07	6.08116	up
		TCIRG1	5.46793	0.614654	4.5531e-08	8.51984e-07	6.06957	up
		MICAL1	5.46672	0.802056	4.58447e-08	8.57415e-07	6.06681	up
		TACC1	5.45168	0.790692	4.98962e-08	9.25622e-07	6.03357	up
		GPSM3	5.43507	0.849964	5.47758e-08	1.00939e-06	5.99594	up
		TNFRSF14	5.42559	0.471239	5.7763e-08	1.05896e-06	5.97512	up
		LGMN	5.42297	0.357124	5.86182e-08	1.07167e-06	5.96994	up
		NPC2	5.42146	0.282207	5.91135e-08	1.07911e-06	5.96693	up
		PECAM1	5.40342	0.581187	6.53831e-08	1.18528e-06	5.92618	up
		TRAF3IP3	5.39241	1.54139	6.95174e-08	1.25094e-06	5.90276	up
		TPT1	5.38179	0.12582	7.37478e-08	1.31992e-06	5.87945	none
		CYBB	5.36795	0.870337	7.96373e-08	1.41564e-06	5.84905	up
		ARAP1	5.35406	0.462658	8.60038e-08	1.51702e-06	5.81901	up
		CDH11	5.35114	0.677781	8.73995e-08	1.53868e-06	5.81285	up
		S100A6	5.34618	0.127785	8.98297e-08	1.57464e-06	5.80282	none
		PPP1CA	5.34348	0.282336	9.11773e-08	1.59597e-06	5.79697	up
		SAA1	5.33704	1.33941	9.44769e-08	1.649e-06	5.78278	up
		CD79B	5.30229	1.65331	1.14362e-07	1.96606e-06	5.7064	up
		HLA-F	5.29484	0.361028	1.19121e-07	2.03927e-06	5.69052	up
		S100A9	5.29095	0.603242	1.21684e-07	2.07619e-06	5.68273	up
		HTRA3	5.28174	0.643517	1.27966e-07	2.17644e-06	5.66225	up
		ABI3BP	5.2624	1.09678	1.42186e-07	2.39554e-06	5.6206	up
		SERPINA1	5.23934	0.645008	1.61148e-07	2.68833e-06	5.57052	up
		MAP4K1	5.22994	1.44036	1.69565e-07	2.81591e-06	5.55038	up
		SEPTIN1	5.1849	1.05323	2.16131e-07	3.50894e-06	5.45482	up
		RNASE6	5.1732	1.1565	2.30114e-07	3.70867e-06	5.43078	up
		ABCA7	5.14103	1.25919	2.73238e-07	4.32934e-06	5.36358	up
		MRC1	5.1348	1.44156	2.82445e-07	4.46171e-06	5.3505	up
		ADD3	5.1333	0.852541	2.84712e-07	4.48977e-06	5.34778	up
		CCL21	5.12019	1.26276	3.05225e-07	4.79055e-06	5.31961	up
		RASSF4	5.11857	0.712264	3.07863e-07	4.82988e-06	5.31606	up
		MS4A7	5.11654	0.927315	3.11192e-07	4.87374e-06	5.31214	up
		DEF6	5.10945	0.755334	3.23097e-07	5.04293e-06	5.29732	up
		SPI1	5.10716	0.660908	3.27038e-07	5.09358e-06	5.29298	up
		DAB2	5.0936	0.79335	3.51324e-07	5.42864e-06	5.26531	up
		RPS3A	5.0852	0.139179	3.67239e-07	5.66188e-06	5.24704	none
		PTPN6	5.05448	0.530387	4.31563e-07	6.54334e-06	5.1842	up
		SULF1	5.0515	0.571361	4.3836e-07	6.63349e-06	5.17826	up
		SUN2	5.04174	0.461469	4.61329e-07	6.92581e-06	5.15953	up
		CILP	5.01815	0.919031	5.21706e-07	7.7433e-06	5.11107	up
		DGKZ	5.01488	0.566711	5.30658e-07	7.86536e-06	5.10428	up
		SULF2	5.00448	0.691065	5.60141e-07	8.2502e-06	5.08354	up
		FBN1	5.00235	0.59906	5.66351e-07	8.32825e-06	5.07945	up
		IGFBP4	4.99901	0.174944	5.76254e-07	8.44985e-06	5.07315	none
		TMEM176B	4.99407	0.200295	5.91201e-07	8.63815e-06	5.06358	none
		IGFBP3	4.98784	0.565291	6.10582e-07	8.88939e-06	5.05113	up
		GIMAP5	4.98512	1.17907	6.19238e-07	8.9937e-06	5.04606	up
		C1orf162	4.98159	0.992239	6.30652e-07	9.14521e-06	5.03881	up
		STAT2	4.9781	0.274187	6.42111e-07	9.28929e-06	5.03202	up
		TIMP3	4.97665	0.313042	6.46957e-07	9.33726e-06	5.02978	up
		PTPN7	4.95304	1.3512	7.30633e-07	1.04624e-05	4.98037	up
		UNC93B1	4.94879	0.484944	7.46761e-07	1.06808e-05	4.9714	up
		H19	4.94855	0.718264	7.47677e-07	1.06897e-05	4.97103	up
		GIMAP7	4.94566	1.47679	7.58849e-07	1.08283e-05	4.96544	up
		RPS19	4.94449	0.105945	7.63418e-07	1.0885e-05	4.96317	none
		BTG2	4.92125	0.322871	8.59949e-07	1.20747e-05	4.91812	up
		UBXN1	4.91351	0.353163	8.9459e-07	1.25116e-05	4.90269	up
		PIK3CD	4.90855	1.34015	9.17532e-07	1.27934e-05	4.89302	up
		TMEM259	4.907	0.264965	9.24817e-07	1.28753e-05	4.89024	up
		SERPINE2	4.90373	1.15963	9.40354e-07	1.30749e-05	4.88356	up
		CCDC85B	4.90346	0.336311	9.41613e-07	1.30843e-05	4.88325	up
		DNAJC4	4.88957	1.17653	1.01055e-06	1.39522e-05	4.85536	up
		MRC2	4.88127	0.661902	1.05407e-06	1.44765e-05	4.83933	up
		LIME1	4.87664	0.690149	1.07911e-06	1.47705e-05	4.8306	up
		KLF2	4.87582	0.468437	1.08355e-06	1.48092e-05	4.82947	up
		IKZF3	4.87153	1.25914	1.10739e-06	1.50843e-05	4.82148	up
		MS4A1	4.85711	2.2566	1.19111e-06	1.61406e-05	4.79208	up
		CD247	4.84802	1.42311	1.24702e-06	1.68235e-05	4.77408	up
		AKAP13	4.84346	0.676889	1.27599e-06	1.71826e-05	4.76491	up
		MMP9	4.81508	0.439375	1.47142e-06	1.95341e-05	4.70921	up
		PGGHG	4.80902	0.742252	1.51675e-06	2.00777e-05	4.69729	up
		AKR1B1	4.80455	0.800628	1.55098e-06	2.05011e-05	4.68822	up
		RBMS1	4.78875	1.11331	1.67823e-06	2.20003e-05	4.65757	up
		CCDC88A	4.78796	0.976908	1.68482e-06	2.2071e-05	4.65618	up
		FLI1	4.78756	1.26151	1.68823e-06	2.20998e-05	4.65561	up
		ARHGAP9	4.77496	1.19894	1.79748e-06	2.34293e-05	4.63024	up
		WAS	4.76118	1.16222	1.92462e-06	2.49091e-05	4.60364	up
		TSPAN4	4.72688	0.44348	2.27992e-06	2.9157e-05	4.53526	up
		NKG7	4.72111	0.892038	2.34564e-06	2.98827e-05	4.52458	up
		EMP1	4.71543	0.565388	2.41205e-06	3.06646e-05	4.51336	up
		FCGR2B	4.69688	1.34346	2.64165e-06	3.33174e-05	4.47733	up
		GLIPR1	4.69523	1.05735	2.66302e-06	3.35638e-05	4.47413	up
		RASGRP2	4.68292	1.55833	2.82821e-06	3.5414e-05	4.45082	up
		CCR5	4.66253	1.45699	3.1234e-06	3.8871e-05	4.41037	up
		AIP	4.66177	0.697367	3.13502e-06	3.89717e-05	4.40925	up
		VOPP1	4.64301	0.402043	3.43372e-06	4.22872e-05	4.37379	up
		BIN2	4.64019	1.44118	3.48085e-06	4.27813e-05	4.36875	up
		LIX1L	4.63551	1.25388	3.56052e-06	4.36724e-05	4.35979	up
		PRSS23	4.62905	0.606532	3.67355e-06	4.49083e-05	4.34767	up
		SESN3	4.62103	1.34863	3.81848e-06	4.64937e-05	4.33261	up
		CSK	4.61797	0.463083	3.87511e-06	4.70737e-05	4.32722	up
		LYL1	4.61019	1.19992	4.02302e-06	4.85642e-05	4.31368	up
		EFEMP2	4.60675	0.741037	4.09007e-06	4.92436e-05	4.30765	up
		CFLAR	4.60503	0.576071	4.12399e-06	4.95982e-05	4.30453	up
		PLXDC2	4.59942	0.771367	4.2366e-06	5.07906e-05	4.29422	up
		SELL	4.56147	1.38226	5.07959e-06	5.99736e-05	4.22204	up
		SEL1L3	4.54422	1.15942	5.514e-06	6.46024e-05	4.18975	up
		BTG1	4.53219	0.250933	5.83763e-06	6.78726e-05	4.16831	up
		APOBEC3C	4.53028	1.10703	5.89064e-06	6.84455e-05	4.16465	up
		TPP1	4.50483	0.272596	6.64252e-06	7.63577e-05	4.11715	up
		RAB31	4.49653	0.703781	6.90725e-06	7.91028e-05	4.10181	up
		STK17B	4.49066	0.889016	7.10045e-06	8.11122e-05	4.09091	up
		IRF7	4.4755	0.302889	7.62333e-06	8.6572e-05	4.06262	up
		VWF	4.47385	0.501709	7.68232e-06	8.71337e-05	4.05981	up
		ANXA5	4.46934	0.186428	7.84613e-06	8.87716e-05	4.05173	none
		ARL4C	4.46798	0.886577	7.89618e-06	8.92e-05	4.04963	up
		EVI2A	4.46769	1.13001	7.90676e-06	8.92644e-05	4.04932	up
		SIGLEC1	4.43012	0.63717	9.4179e-06	0.000104678	3.98014	up
		ARPC2	4.42542	0.205269	9.6254e-06	0.000106822	3.97134	none
		ITM2C	4.42148	0.626951	9.80256e-06	0.000108623	3.96408	up
		POLD4	4.41757	0.248548	9.98172e-06	0.000110408	3.957	none
		CD5	4.40711	1.54463	1.04757e-05	0.000115453	3.93759	up
		SEC61A1	4.40671	0.166809	1.04953e-05	0.0001156	3.93704	none
		TRIM22	4.40136	0.566068	1.07573e-05	0.000118237	3.92725	up
		EEF1B2	4.38917	0.0971188	1.13787e-05	0.000124543	3.90468	none
		ICAM2	4.38084	1.11416	1.18225e-05	0.000128823	3.89001	up
		IFI27L2	4.36935	0.553785	1.24614e-05	0.000135021	3.8696	up
		PSTPIP1	4.36766	1.21244	1.25585e-05	0.000135912	3.86674	up
		CD44	4.36434	0.261188	1.27506e-05	0.000137721	3.861	up
		CCR7	4.35055	1.71532	1.35799e-05	0.00014529	3.83776	up
		ICAM3	4.3436	0.772046	1.40167e-05	0.000149483	3.82541	up
		GPR183	4.34054	1.32672	1.4213e-05	0.000151356	3.82	up
		RPL9	4.33909	0.0910742	1.43075e-05	0.000152273	3.81738	none
		CFH	4.30889	0.763883	1.64072e-05	0.000172316	3.76367	up
		ADGRE5	4.29801	0.730111	1.72338e-05	0.000179964	3.74481	up
		RASSF5	4.29371	1.25077	1.75709e-05	0.000183118	3.73727	up
		CIITA	4.27405	0.821396	1.91957e-05	0.000198189	3.70292	up
		SH3BGRL	4.27405	0.414253	1.91957e-05	0.000198189	3.70292	up
		GPX3	4.27039	0.692359	1.95127e-05	0.000200953	3.69691	up
		RHOG	4.2628	0.396	2.01877e-05	0.000207495	3.68299	up
		CLSTN3	4.26018	0.675798	2.04263e-05	0.000209712	3.67838	up
		ECE1	4.24681	0.360978	2.16833e-05	0.000221747	3.65414	up
		MS4A4A	4.24512	0.922737	2.18479e-05	0.00022318	3.65134	up
		SYNE1	4.24113	1.20343	2.22396e-05	0.000226928	3.64411	up
		EPSTI1	4.23753	0.72038	2.25995e-05	0.000230023	3.63823	up
		2026-03-01	4.2355	1.13884	2.28045e-05	0.000231917	3.63467	up
		TMEM173	4.23158	0.620659	2.32051e-05	0.000235663	3.62771	up
		THEMIS2	4.23077	1.1051	2.3289e-05	0.00023645	3.62626	up
		CYTIP	4.22975	1.5887	2.33955e-05	0.000237465	3.6244	up
		FMOD	4.22936	0.808119	2.34353e-05	0.000237802	3.62378	up
		ZFP36	4.22313	0.319391	2.40928e-05	0.000243597	3.61333	up
		ZEB2	4.20504	0.892214	2.61033e-05	0.000261899	3.58187	up
		GZMA	4.19681	1.2395	2.70704e-05	0.000270121	3.56844	up
		SLFN5	4.19619	1.04371	2.71446e-05	0.000270788	3.56737	up
		DOCK2	4.19566	1.17586	2.72076e-05	0.000271342	3.56648	up
		TIGIT	4.18616	1.28217	2.83711e-05	0.000281412	3.55066	up
		LAIR1	4.18246	0.730675	2.88369e-05	0.00028549	3.54441	up
		SLIT3	4.16914	1.02073	3.05746e-05	0.000300742	3.52181	up
		SPN	4.14422	1.21442	3.40965e-05	0.000331465	3.47956	up
		EIF3G	4.13881	0.191419	3.49117e-05	0.00033867	3.47022	none
		CLEC10A	4.1283	1.39998	3.65448e-05	0.000353109	3.45209	up
		ABHD17A	4.12425	0.313014	3.7195e-05	0.000358918	3.44501	up
		OAF	4.1184	0.756749	3.81514e-05	0.000367275	3.43501	up
		PLCB2	4.11606	0.862108	3.85404e-05	0.00037063	3.43106	up
		PRKCB	4.11503	1.58331	3.87123e-05	0.000372088	3.42935	up
		CHI3L1	4.10654	0.904327	4.01637e-05	0.000384523	3.41508	up
		THBS4	4.10222	1.11937	4.09212e-05	0.00039055	3.40832	up
		PLXNC1	4.10145	0.954338	4.10566e-05	0.000391637	3.40712	up
		TLN1	4.09818	0.237532	4.16408e-05	0.000396693	3.40155	none
		CXCR3	4.09124	1.30103	4.2908e-05	0.000407175	3.39022	up
		RPS8	4.09071	0.110288	4.30052e-05	0.000407992	3.38935	none
		IGFLR1	4.0872	0.766086	4.36606e-05	0.000413888	3.38312	up
		RPS13	4.08534	0.136739	4.40122e-05	0.000416789	3.38008	none
		ATP2A3	4.08107	0.24403	4.48292e-05	0.000423868	3.37277	none
		ARL6IP5	4.07443	0.224768	4.61266e-05	0.0004349	3.36161	none
		COL16A1	4.06789	0.641744	4.74402e-05	0.000445906	3.35076	up
		FBXW5	4.05598	0.207216	4.99241e-05	0.000467333	3.33037	none
		GIMAP1	4.05352	1.07353	5.04519e-05	0.000471429	3.32658	up
		DPYSL2	4.0476	0.613709	5.17445e-05	0.000482769	3.31626	up
		ARHGAP30	4.04643	0.976486	5.20036e-05	0.000485037	3.31422	up
		CCN1	4.04639	0.608304	5.20142e-05	0.000485037	3.31422	up
		ADCY7	4.04123	0.91228	5.31713e-05	0.00049419	3.30611	up
		AHNAK	4.03916	0.14542	5.36442e-05	0.000498206	3.30259	none
		STK10	4.03634	0.74237	5.42919e-05	0.000503328	3.29815	up
		BTN3A1	4.02588	0.625607	5.67617e-05	0.000524101	3.28059	up
		LAMB1	4.02099	0.504221	5.79539e-05	0.000533493	3.27287	up
		COL5A1	3.99841	0.396546	6.37692e-05	0.000580024	3.23655	up
		LTBP3	3.98824	0.210757	6.65645e-05	0.000603051	3.21965	none
		RPS20	3.97786	0.0587215	6.95383e-05	0.000626735	3.20292	none
		PPP1R9B	3.97686	0.267545	6.9832e-05	0.000629227	3.20119	up
		RUNX1	3.9749	0.656644	7.04087e-05	0.000633956	3.19794	up
		RPS6KA3	3.97005	1.20297	7.18561e-05	0.000645558	3.19006	up
		SMAP2	3.96719	0.502859	7.27248e-05	0.000652533	3.1854	up
		TLE5	3.96256	0.179096	7.41503e-05	0.000662915	3.17854	none
		RIPOR2	3.95263	1.88983	7.72966e-05	0.000688857	3.16187	up
		LAMA2	3.93638	1.59309	8.27212e-05	0.000731677	3.13568	up
		RPL31	3.93158	0.0697954	8.43899e-05	0.000745176	3.12774	none
		FAM30A	3.92361	2.65205	8.72332e-05	0.000768244	3.1145	up
		NABP1	3.90962	1.18386	9.24416e-05	0.000810603	3.09119	up
		KIAA0930	3.90422	0.241942	9.45278e-05	0.000826717	3.08264	none
		TNFRSF25	3.90272	0.932378	9.51172e-05	0.000831276	3.08025	up
		NCF4	3.88957	1.14631	0.000100422	0.000872223	3.05937	up
		LRRC15	3.8742	0.861013	0.000106976	0.000923888	3.03438	up
		CFD	3.87002	0.509039	0.000108826	0.000937208	3.02816	up
		TGM2	3.86814	0.326717	0.000109671	0.000944039	3.02501	up
		CLEC2B	3.86379	0.934669	0.00011164	0.000958741	3.0183	up
		TXNDC5	3.85186	0.19554	0.000117225	0.00100159	2.99931	none
		MAP7D1	3.85179	0.391144	0.00011726	0.00100159	2.99931	up
		AKAP9	3.84866	0.527312	0.000118766	0.00101351	2.99417	up
		SEMA4D	3.84823	0.763988	0.000118975	0.00101482	2.99361	up
		LCP2	3.84596	0.733084	0.000120081	0.00102306	2.9901	up
		LINC00861	3.82321	1.78849	0.000131723	0.00111524	2.95263	up
		PDGFRB	3.82195	0.526661	0.000132401	0.00112046	2.9506	up
		MEG3	3.81932	0.815248	0.000133818	0.00113115	2.94648	up
		FERMT3	3.81147	0.825255	0.000138142	0.0011642	2.93397	up
		HLA-B	3.80713	0.115607	0.00014059	0.00118375	2.92674	none
		ITGAV	3.80491	0.41962	0.000141857	0.00119277	2.92344	up
		DENND1C	3.80376	1.51359	0.000142515	0.0011972	2.92183	up
		SPCS3	3.79543	0.305428	0.000147387	0.00123388	2.90873	up
		MYO1G	3.78915	1.00112	0.000151161	0.00126316	2.89854	up
		MED15	3.78078	0.331171	0.00015634	0.00130168	2.88549	up
		ATM	3.77378	0.937336	0.000160791	0.00133389	2.87488	up
		COL15A1	3.75906	0.491206	0.000170556	0.00140883	2.85114	up
		BCL7C	3.75703	0.218802	0.000171944	0.00141837	2.84821	none
		CALHM6	3.74576	0.856472	0.000179848	0.00147781	2.83038	up
		FCRL3	3.74096	1.86696	0.000183316	0.00150236	2.82322	up
		RPL12	3.73249	0.0551812	0.000189596	0.00154587	2.81083	none
		CD7	3.72741	0.801667	0.000193461	0.00157352	2.80313	up
		SNRNP70	3.71234	0.143561	0.000205348	0.00165805	2.7804	none
		SEPTIN7	3.7107	0.233072	0.000206689	0.00166814	2.77777	none
		ITGB7	3.69509	1.38067	0.000219811	0.00176277	2.7538	up
		AQP1	3.69294	0.45244	0.000221677	0.00177618	2.75051	up
		TGFBI	3.69215	0.490015	0.000222365	0.00177974	2.74964	up
		TMEM204	3.69055	0.993538	0.000223767	0.00179058	2.74701	up
		JSRP1	3.68819	1.83067	0.000225855	0.0018065	2.74316	up
		PNISR	3.68633	0.393201	0.000227513	0.00181817	2.74037	up
		LPAR6	3.67929	0.83632	0.000233887	0.00186341	2.72969	up
		CARD11	3.66446	1.63515	0.000247857	0.00196232	2.70723	up
		IKZF1	3.66339	1.16957	0.000248899	0.00196929	2.70569	up
		UCP2	3.64714	0.251979	0.00026518	0.00208863	2.68014	up
		TCF7	3.62322	1.42794	0.000290959	0.00226776	2.6444	up
		PAG1	3.62083	1.40064	0.000293657	0.00228587	2.64095	up
		ARHGAP25	3.61398	1.22078	0.00030153	0.0023387	2.63103	up
		RNF166	3.60909	0.687366	0.000307274	0.00238022	2.62338	up
		FGD3	3.60756	0.638183	0.000309089	0.00239174	2.62129	up
		ACTR2	3.5941	0.152386	0.000325516	0.00250298	2.60154	none
		STAT6	3.58875	0.558464	0.000332264	0.00254738	2.59391	up
		ARRDC3	3.58388	0.39626	0.000338523	0.00259157	2.58644	up
		STRA6	3.57909	1.14967	0.000344798	0.0026341	2.57937	up
		NFKB2	3.56238	0.336115	0.000367511	0.00279072	2.55428	up
		NLRP1	3.55591	1.20886	0.000376674	0.00285438	2.54449	up
		CCM2	3.55469	0.486086	0.000378422	0.00286584	2.54275	up
		MNDA	3.55164	1.1776	0.000382843	0.00289207	2.53879	up
		CNPY3	3.54791	0.20041	0.000388296	0.00292669	2.53362	none
		DOCK8	3.54605	0.876208	0.00039105	0.00294442	2.531	up
		DNM2	3.53932	0.24527	0.000401158	0.00301124	2.52125	none
		AHR	3.53405	0.67389	0.00040925	0.00306507	2.51356	up
		EHD2	3.52638	0.59213	0.000421276	0.0031474	2.50205	up
		CD8A	3.52404	1.08835	0.000425013	0.00317273	2.49857	up
		AXL	3.52268	0.582143	0.0004272	0.00318581	2.49678	up
		GBP5	3.50278	0.777648	0.000460434	0.00341071	2.46715	up
		AOAH	3.50094	1.00436	0.000463621	0.00343085	2.4646	up
		IFNGR1	3.4981	0.542447	0.000468586	0.003462	2.46067	up
		NAP1L1	3.49762	0.0994852	0.000469426	0.0034668	2.46007	none
		SPIB	3.49459	2.0987	0.000474789	0.00350146	2.45575	up
		DPT	3.49313	1.17574	0.000477386	0.00351636	2.45391	up
		ADAM12	3.48674	0.827539	0.00048895	0.00359503	2.4443	up
		CASP4	3.48438	0.839444	0.000493288	0.00362256	2.44098	up
		ITGA5	3.48318	0.487627	0.000495492	0.00363656	2.43931	up
		FCGR2A	3.47478	0.452759	0.000511273	0.00373697	2.42748	up
		CD3G	3.47168	1.2982	0.000517219	0.00377708	2.42284	up
		KCNAB2	3.47072	0.922998	0.000519061	0.00378978	2.42139	up
		IGFBP6	3.46714	0.735342	0.000526024	0.00383068	2.41672	up
		FSCN1	3.46693	0.715226	0.000526445	0.00383222	2.41655	up
		PDLIM7	3.46566	0.45123	0.000528928	0.00384724	2.41485	up
		FCRL5	3.46533	2.15383	0.000529586	0.00384973	2.41457	up
		KIAA1755	3.4585	1.31632	0.00054319	0.00393611	2.40493	up
		LGALS3	3.45485	0.195146	0.0005506	0.00398586	2.39948	none
		COLGALT1	3.45349	0.216056	0.000553385	0.00400444	2.39746	none
		ALOX5AP	3.4427	0.868267	0.000575937	0.00414877	2.38208	up
		CHPF	3.44048	0.240072	0.000580683	0.00417801	2.37903	none
		OLFML2B	3.43795	0.744731	0.000586135	0.00421063	2.37565	up
		CRISPLD2	3.43384	0.746529	0.000595085	0.00426237	2.37035	up
		DPP7	3.43225	0.145147	0.000598605	0.00428339	2.36821	none
		BHLHE41	3.43127	0.979205	0.000600769	0.00429551	2.36698	up
		RIN3	3.42895	0.923258	0.000605917	0.00433063	2.36345	up
		NUCB1	3.42824	0.126866	0.000607518	0.00434038	2.36247	none
		GLIPR2	3.4263	0.752018	0.000611859	0.00436713	2.3598	up
		MTPN	3.42351	0.288443	0.00061818	0.00440709	2.35585	up
		CARD16	3.42227	0.78012	0.000621009	0.00442554	2.35403	up
		GAS7	3.41656	1.07166	0.000634168	0.00450615	2.34619	up
		LY86	3.41554	1.10224	0.000636562	0.00452229	2.34464	up
		CCND3	3.41444	0.265599	0.000639134	0.00453879	2.34306	up
		IFI44	3.39852	0.359293	0.000677517	0.0047734	2.32117	up
		TNFRSF13C	3.38644	2.20658	0.000708053	0.00496646	2.30395	up
		NDUFS7	3.38394	0.179124	0.000714548	0.00500731	2.3004	none
		CPXM1	3.38024	0.97939	0.000724237	0.00506841	2.29513	up
		SPSB3	3.38016	0.281889	0.000724425	0.00506876	2.2951	up
		ALOX5	3.37713	0.902811	0.000732457	0.00511908	2.29081	up
		RCSD1	3.37694	1.17526	0.000732965	0.00512068	2.29067	up
		ACTA2	3.37694	0.299569	0.000732965	0.00512068	2.29067	up
		ITGAX	3.3752	0.740901	0.000737622	0.00514732	2.28842	up
		RPS27	3.37484	0.0634548	0.000738582	0.00515304	2.28794	none
		RPL5	3.3689	0.138944	0.000754693	0.00524545	2.28022	none
		CCNI	3.36114	0.150919	0.000776212	0.00537765	2.26941	none
		PTK2B	3.35906	0.721965	0.000782069	0.00541404	2.26648	up
		TFEB	3.35496	0.794887	0.000793768	0.00548108	2.26113	up
		IL2RB	3.35133	1.09477	0.000804242	0.00554456	2.25613	up
		QKI	3.3505	0.609712	0.000806671	0.00555817	2.25507	up
		PLAC9	3.342	0.766221	0.000831776	0.00570644	2.24364	up
		MAN1B1	3.33847	0.195656	0.000842425	0.00577291	2.23861	none
		CPNE5	3.32963	1.92319	0.000869601	0.0059359	2.22651	up
		FCGR3A	3.32732	0.373009	0.00087686	0.00597875	2.22339	up
		ARID5A	3.31364	0.613478	0.000920893	0.00624293	2.20461	up
		SERPINH1	3.31001	0.19284	0.000932913	0.00631389	2.1997	none
		HAPLN3	3.30679	0.91365	0.00094371	0.00637871	2.19527	up
		PAM	3.29901	0.817589	0.000970262	0.00653646	2.18466	up
		COL8A1	3.29679	0.717039	0.000977963	0.00657921	2.18183	up
		RNF145	3.29397	0.950596	0.000987815	0.0066376	2.17799	up
		DGKA	3.29237	0.749378	0.00099345	0.00666681	2.17608	up
		MIAT	3.28545	1.25195	0.00101818	0.00681415	2.16659	up
		CCN5	3.28125	1.37326	0.00103347	0.0069051	2.16083	up
		LYN	3.27731	0.799423	0.001048	0.00699448	2.15524	up
		CASP10	3.2702	1.55806	0.00107471	0.00714541	2.14597	up
		FAP	3.26791	0.661432	0.00108345	0.00719567	2.14293	up
		MEF2C	3.26664	1.03116	0.0010883	0.00722134	2.14138	up
		KLRK1	3.25371	1.33699	0.00113909	0.00751613	2.12401	up
		ARHGDIB	3.23848	0.126506	0.00120169	0.00789073	2.10288	none
		NAGK	3.23356	0.187526	0.00122256	0.00801632	2.09602	none
		S1PR4	3.22824	1.22231	0.00124554	0.00815813	2.08841	up
		C3AR1	3.22764	0.852798	0.00124815	0.00816941	2.08781	up
		IQGAP1	3.22428	0.275842	0.00126291	0.00825423	2.08332	up
		SLC15A3	3.22413	0.339748	0.00126354	0.00825689	2.08318	up
		MAP2K2	3.22213	0.149065	0.00127242	0.00830747	2.08053	none
		IRF4	3.22125	1.81945	0.00127634	0.00833153	2.07928	up
		VAV1	3.21919	1.32852	0.00128552	0.00838552	2.07647	up
		CLCN7	3.21072	0.194225	0.00132403	0.00860147	2.06543	none
		RASA3	3.20685	1.12158	0.00134195	0.00870711	2.06013	up
		ITGB2-AS1	3.2065	1.52374	0.00134362	0.00871641	2.05966	up
		RPS4X	3.20105	0.0780173	0.00136926	0.00886857	2.05215	none
		NUDT22	3.19991	1.07297	0.00137472	0.00889446	2.05088	up
		RNASET2	3.19833	0.197591	0.00138225	0.00894003	2.04866	none
		STK4	3.19122	0.531864	0.00141674	0.00913726	2.03918	up
		SLAMF7	3.18926	0.999435	0.00142636	0.00919449	2.03647	up
		LY75	3.17831	1.08955	0.00148138	0.00950894	2.02187	up
		GZMM	3.17556	1.54626	0.00149547	0.00959006	2.01818	up
		SAP25	3.15241	0.922868	0.00161929	0.0103074	1.98685	up
		TRPV2	3.15102	0.813173	0.00162699	0.0103438	1.98532	up
		AL365361.1	3.14997	1.8503	0.00163285	0.0103739	1.98406	up
		TAPBP	3.14513	0.106948	0.00166013	0.0105235	1.97784	none
		CD84	3.14458	0.827993	0.00166325	0.0105396	1.97718	up
		PLEKHO2	3.13613	0.57787	0.00171193	0.0108134	1.96604	up
		CASP1	3.13568	0.851494	0.00171458	0.0108199	1.96578	up
		PLEKHA2	3.13544	0.663208	0.00171597	0.0108268	1.9655	up
		CPXM2	3.13522	1.01207	0.00171723	0.0108329	1.96526	up
		RARRES1	3.12656	0.795486	0.00176865	0.0111227	1.95379	up
		PRDM1	3.12527	1.02297	0.00177642	0.0111677	1.95203	up
		SON	3.11871	0.149209	0.00181647	0.0113843	1.94369	none
		LMO4	3.11508	0.483198	0.00183896	0.0115115	1.93887	up
		COL4A2	3.10856	0.223727	0.00188	0.0117383	1.9304	none
		ANKRD44	3.10782	0.92518	0.00188471	0.0117657	1.92938	up
		CYBC1	3.10178	0.143311	0.00192358	0.0119859	1.92133	none
		HIC1	3.10059	0.866	0.00193135	0.0120302	1.91973	up
		MAN1A1	3.07185	0.663982	0.00212735	0.0130884	1.88311	up
		PNPLA6	3.06935	0.463383	0.00214528	0.013181	1.88005	up
		GSTK1	3.0646	0.183623	0.00217964	0.0133764	1.87366	none
		RAMP3	3.06278	0.745986	0.0021929	0.0134465	1.87139	up
		MAPRE2	3.06116	0.924207	0.00220482	0.0135083	1.8694	up
		FOXP3	3.04338	1.23048	0.00233939	0.0142517	1.84613	up
		EMB	3.03951	0.549139	0.00236963	0.0144093	1.84136	up
		CAPZA1	3.03538	0.141548	0.00240232	0.0145816	1.83619	none
		ADH1B	3.03283	1.17228	0.00242274	0.0146934	1.83288	up
		VCAM1	3.03173	0.774953	0.00243157	0.0147372	1.83158	up
		CCL14	3.03161	0.931803	0.00243253	0.0147406	1.83148	up
		KRT14	3.03082	0.84036	0.00243889	0.0147742	1.8305	up
		CMTM3	3.02555	0.5319	0.00248184	0.0150071	1.8237	up
		SERPINE1	3.01512	0.791093	0.00256881	0.0154728	1.81043	up
		CDC42SE2	3.01457	0.447103	0.00257346	0.0154945	1.80982	up
		IGHD	3.01139	1.99925	0.00260052	0.015642	1.80571	up
		FBLN5	2.99831	0.914875	0.00271479	0.0162519	1.7891	up
		APBB1IP	2.99815	0.911494	0.00271628	0.0162581	1.78893	up
		LAMTOR4	2.99297	0.147009	0.0027628	0.0165096	1.78226	none
		METTL7A	2.9822	0.501797	0.00286183	0.0170236	1.76895	up
		PDK4	2.97941	1.0929	0.00288805	0.0171516	1.76569	up
		CD19	2.97048	2.61845	0.00297333	0.0175981	1.75453	up
		SORL1	2.96767	0.58947	0.00300071	0.0177487	1.75083	up
		LY96	2.96208	0.833638	0.00305568	0.0180418	1.74372	up
		ACKR1	2.95969	0.750498	0.00307945	0.0181763	1.7405	up
		SLC43A2	2.95924	0.611905	0.00308399	0.0181972	1.74	up
		SEPTIN6	2.95599	0.599179	0.00311663	0.0183809	1.73563	up
		APOL6	2.95461	0.245373	0.00313065	0.0184517	1.73396	none
		SYVN1	2.95141	0.44519	0.00316326	0.0186199	1.73002	up
		BRI3	2.94621	0.09408	0.00321696	0.0189086	1.72334	none
		MX2	2.9447	0.599841	0.00323264	0.0189947	1.72137	up
		ZNF266	2.94198	1.00979	0.00326118	0.019147	1.7179	up
		FCN1	2.94148	1.25512	0.00326646	0.0191719	1.71734	up
		RHOF	2.92575	0.925823	0.00343625	0.0200526	1.69783	up
		CLEC2D	2.9211	0.692535	0.003488	0.0203302	1.69186	up
		CCR2	2.91795	1.38561	0.00352344	0.0205124	1.68798	up
		APOBEC3G	2.91124	0.955805	0.00359997	0.0209014	1.67982	up
		LPXN	2.90451	0.887376	0.0036783	0.0213089	1.67144	up
		APBB1	2.90076	1.07022	0.00372257	0.0215227	1.6671	up
		TLR10	2.89888	2.66331	0.00374503	0.0216441	1.66466	up
		BCL11B	2.89367	1.43824	0.00380765	0.0219609	1.65835	up
		HACD4	2.88346	1.3443	0.00393337	0.0225934	1.64602	up
		LIPA	2.87832	0.296098	0.00399793	0.0229175	1.63983	up
		RPS16	2.86603	0.0423754	0.00415651	0.0237502	1.62433	none
		PLEK	2.86601	0.69778	0.00415683	0.0237502	1.62433	up
		VAMP5	2.84582	0.217526	0.00442978	0.025141	1.59962	none
		ID3	2.84503	0.388214	0.00444075	0.0251994	1.59861	up
		RAPGEF1	2.83851	0.357377	0.00453244	0.025664	1.59068	up
		TAGAP	2.83436	1.17509	0.00459177	0.0259437	1.58597	up
		CD99	2.83271	0.0875206	0.0046155	0.0260617	1.584	none
		ST3GAL5	2.83161	1.07454	0.00463137	0.0261312	1.58284	up
		GRAP	2.81968	1.26488	0.00480716	0.027023	1.56827	up
		GPR155	2.8166	1.20996	0.00485348	0.0272541	1.56457	up
		TNFAIP8	2.81526	0.902619	0.00487372	0.0273488	1.56306	up
		POU2F2	2.81524	1.38323	0.00487408	0.0273488	1.56306	up
		FRZB	2.81207	1.11273	0.00492245	0.0275948	1.55917	up
		PRKCSH	2.80242	0.142614	0.00507204	0.0283552	1.54737	none
		JADE2	2.79813	0.328206	0.00514	0.0286957	1.54218	up
		ITM2A	2.79073	0.860995	0.00525898	0.029293	1.53324	up
		DOCK10	2.78292	1.03561	0.00538718	0.029916	1.5241	up
		GNG11	2.7828	0.620435	0.00538916	0.0299224	1.524	up
		TNFRSF1A	2.78144	0.19474	0.0054118	0.030039	1.52231	none
		HMOX1	2.77925	0.583158	0.00544852	0.0302016	1.51997	up
		ENO1	2.77287	0.0353201	0.00555638	0.0307204	1.51257	none
		STXBP2	2.76423	0.202732	0.00570568	0.0314746	1.50204	none
		RPL7A	2.7607	0.0634132	0.00576776	0.0317883	1.49773	none
		DOK2	2.75853	0.967178	0.00580623	0.0319858	1.49504	up
		FOXP1	2.75356	0.334091	0.00589503	0.0323824	1.48969	up
		ARHGAP15	2.75247	1.2363	0.00591484	0.0324815	1.48836	up
		FKBP11	2.75113	0.585309	0.00593903	0.0326045	1.48672	up
		ANKRD13D	2.74924	0.453504	0.00597331	0.0327827	1.48435	up
		LY9	2.74889	1.92583	0.00597983	0.0328039	1.48407	up
		FKBP8	2.74573	0.177859	0.00603756	0.0330933	1.48026	none
		MFNG	2.74242	0.835474	0.00609889	0.033397	1.47629	up
		TBC1D4	2.73915	0.86228	0.00615989	0.0336907	1.47249	up
		MXRA7	2.73213	0.359966	0.00629264	0.0343296	1.46433	up
		MXD4	2.72144	0.20659	0.00649989	0.0353391	1.45174	none
		C9orf16	2.71201	0.101527	0.0066877	0.0362256	1.44098	none
		KIF21B	2.71155	1.23643	0.00669685	0.0362645	1.44052	up
		FOXN3	2.708	0.666107	0.00676904	0.0366175	1.43631	up
		TNIP1	2.70475	0.166228	0.00683554	0.0369553	1.43232	none
		ADAM28	2.70447	1.25099	0.00684144	0.0369654	1.4322	up
		FNBP1	2.7033	0.472453	0.00686556	0.0370738	1.43093	up
		WDFY4	2.69389	1.23397	0.00706231	0.0380185	1.42001	up
		INMT	2.68394	1.13702	0.00727605	0.0390771	1.40808	up
		PDGFRA	2.67525	0.768478	0.00746735	0.0400106	1.39782	up
		FES	2.67188	0.749691	0.00754265	0.0403491	1.39417	up
		CCDC69	2.67095	0.708483	0.0075636	0.0404494	1.39309	up
		EHD1	2.66888	0.4742	0.00761052	0.0406825	1.39059	up
		SH2D1A	2.66618	1.36588	0.00767186	0.0409744	1.38749	up
		TNFRSF4	2.65845	0.656592	0.00785018	0.0418048	1.37877	up
		ENTPD1	2.65422	0.648623	0.00794915	0.0422519	1.37415	up
		EEF2	2.64811	0.0545352	0.00809428	0.0429361	1.36718	none
		NID1	2.64797	0.648197	0.00809771	0.042948	1.36706	up
		TMEM156	2.643	2.74196	0.00821741	0.0435198	1.36131	up
		SLAMF6	2.63737	1.74183	0.00835515	0.0441343	1.35522	up
		SFRP1	2.63279	1.58736	0.00846872	0.0446375	1.3503	up
		PELI1	2.62763	1.07705	0.00859814	0.0452416	1.34446	up
		CHKB	2.62374	0.555959	0.00869697	0.0457025	1.34006	up
		SH3TC1	2.61594	0.810772	0.00889831	0.0466933	1.33075	up
		P2RY8	2.61386	1.61269	0.00895257	0.0469378	1.32848	up
		IFFO1	2.61267	0.822548	0.00898389	0.0470683	1.32727	up
		IRF8	2.59937	0.736338	0.00933946	0.048722	1.31227	up
		MOB3A	2.5956	0.551791	0.00944258	0.0492319	1.30775	up
		CORO7	2.59517	0.537889	0.00945439	0.0492865	1.30727	up
		LILRB2	2.59391	1.00477	0.00948925	0.04944	1.30592	up
		KLRB1	2.59319	1.74079	0.00950903	0.0495149	1.30526	up
		PACS1	2.5915	0.48401	0.00955599	0.0497311	1.30337	up
		CD38	2.58651	1.23956	0.00969543	0.0503708	1.29782	none
		MFAP5	2.5856	0.772407	0.00972098	0.0504892	1.2968	none
		DDX6	2.58061	0.186429	0.00986257	0.0511303	1.29132	none
		SYNE2	2.58035	0.466543	0.00987007	0.0511619	1.29105	none
		SFMBT2	2.57639	1.0419	0.00998391	0.0516935	1.28656	none
		RRBP1	2.57178	0.0884495	0.0101177	0.0523197	1.28133	none
		SLA	2.57099	0.850948	0.0101408	0.0524203	1.2805	none
		ARRB2	2.57063	0.462716	0.0101513	0.0524561	1.2802	none
		IGF1	2.57054	0.910499	0.0101541	0.0524631	1.28015	none
		PML	2.5651	0.333484	0.0103147	0.0532106	1.274	none
		ZNF358	2.55753	0.310456	0.0105418	0.0542752	1.2654	none
		CAPG	2.55357	0.124839	0.0106626	0.0548426	1.26088	none
		PPP1R16B	2.54419	1.47626	0.0109532	0.0561641	1.25054	none
		CLIC4	2.54204	0.235152	0.0110208	0.0564748	1.24815	none
		HLA-DOB	2.54092	1.71364	0.0110562	0.0566366	1.2469	none
		SND1	2.5361	0.205314	0.0112096	0.0573181	1.24171	none
		AC020916.1	2.52922	0.576049	0.0114316	0.0583634	1.23386	none
		IL21R	2.52547	1.06607	0.0115542	0.058891	1.22995	none
		RASSF2	2.52476	0.875746	0.0115778	0.0590029	1.22913	none
		VSIG4	2.52235	0.843132	0.0116575	0.0593427	1.22663	none
		ORAI1	2.51889	0.511382	0.0117727	0.0598377	1.22303	none
		ISG20	2.51051	0.285146	0.0120557	0.0612	1.21325	none
		FLOT2	2.50266	0.117431	0.0123265	0.0624621	1.20438	none
		KLF6	2.499	0.144867	0.0124543	0.0630309	1.20045	none
		LTBP4	2.49566	0.485688	0.0125722	0.0635487	1.19689	none
		DUSP2	2.49196	0.8517	0.0127039	0.0641436	1.19285	none
		RCBTB2	2.49122	1.04822	0.0127304	0.0642419	1.19218	none
		RAB34	2.49106	0.808498	0.0127364	0.0642455	1.19216	none
		SLC38A10	2.48573	0.114692	0.0129285	0.0651157	1.18631	none
		F2RL2	2.48308	0.86871	0.0130251	0.065566	1.18332	none
		FCRLA	2.48282	2.61828	0.0130347	0.0656053	1.18306	none
		ANGPTL2	2.48091	0.817878	0.0131047	0.0659306	1.18091	none
		ANKRD36B	2.47841	1.05014	0.0131971	0.0663317	1.17828	none
		PBXIP1	2.4775	0.125734	0.0132307	0.0664641	1.17741	none
		CD8B	2.47578	1.45318	0.0132946	0.066739	1.17562	none
		C16orf54	2.47198	1.43112	0.0134365	0.0673593	1.1716	none
		MAP3K11	2.47127	0.382809	0.0134635	0.0674574	1.17097	none
		RECK	2.47093	1.32303	0.0134761	0.0674928	1.17074	none
		SH3PXD2A	2.47019	0.583156	0.013504	0.0676233	1.1699	none
		ARID5B	2.46862	0.652933	0.0135636	0.0678753	1.16829	none
		VPS51	2.46337	0.246372	0.0137639	0.0687742	1.16257	none
		IRF3	2.46165	0.171405	0.01383	0.0690292	1.16097	none
		SDCBP	2.45353	0.106343	0.014146	0.0704241	1.15228	none
		DOCK11	2.45325	1.01838	0.0141573	0.0704707	1.15199	none
		MDFIC	2.45191	0.702332	0.01421	0.0707041	1.15056	none
		ITK	2.44809	1.50448	0.0143615	0.0713707	1.14648	none
		IFNAR2	2.43258	0.851704	0.0149918	0.0741606	1.12983	none
		F13A1	2.43021	0.997803	0.0150899	0.0745855	1.12735	none
		GPR174	2.42592	1.61791	0.0152697	0.0753623	1.12285	none
		MPHOSPH8	2.42484	0.41971	0.015315	0.0755653	1.12168	none
		CD248	2.42205	0.543515	0.0154332	0.0760612	1.11884	none
		SIT1	2.4157	1.03032	0.0157049	0.0772497	1.1121	none
		FGD2	2.41267	0.914483	0.0158361	0.0778533	1.10872	none
		BIN1	2.40993	0.934817	0.0159558	0.0783994	1.10569	none
		NDUFV1	2.40711	0.0914431	0.0160794	0.0789219	1.1028	none
		BANK1	2.40436	2.45611	0.0162006	0.0794318	1.10001	none
		APOL1	2.39367	0.177472	0.0166807	0.0815344	1.08866	none
		ELK3	2.38513	0.566913	0.0170733	0.0832754	1.07948	none
		YBX1	2.38503	0.0909178	0.0170777	0.0832859	1.07943	none
		PLPP3	2.38494	0.665016	0.0170821	0.0832964	1.07937	none
		IL27RA	2.38453	0.903183	0.017101	0.0833772	1.07895	none
		SCML4	2.37777	1.72471	0.0174175	0.0847171	1.07203	none
		CSF2RB	2.37735	0.939501	0.0174378	0.0848043	1.07158	none
		EOMES	2.37529	1.54786	0.0175351	0.0851872	1.06963	none
		CD86	2.37498	0.818376	0.0175498	0.0852475	1.06932	none
		ELMO1	2.37479	1.12344	0.0175589	0.0852803	1.06915	none
		SAMD9L	2.36899	0.444188	0.0178367	0.0864117	1.06343	none
		IDS	2.3673	0.208933	0.0179186	0.0867969	1.0615	none
		TBXAS1	2.36329	0.828605	0.0181137	0.0876144	1.05742	none
		AKT3	2.36209	0.993541	0.0181721	0.0878678	1.05617	none
		NUMA1	2.35832	0.0727126	0.0183578	0.0886779	1.05218	none
		SLC1A3	2.35543	0.7946	0.0185011	0.0892993	1.04915	none
		N4BP2L1	2.35539	0.991836	0.0185035	0.0892993	1.04915	none
		CSF1	2.35274	0.598084	0.0186358	0.0898669	1.0464	none
		ATG2A	2.35076	0.718873	0.0187353	0.090287	1.04437	none
		OTULINL	2.35004	0.805725	0.0187714	0.0904136	1.04377	none
		ZBP1	2.34928	1.27813	0.01881	0.0905755	1.04299	none
		TNFAIP8L2	2.34832	1.16143	0.0188583	0.0907722	1.04205	none
		DPEP1	2.34646	1.64266	0.0189527	0.0911909	1.04005	none
		NRP1	2.34448	0.440008	0.0190537	0.0916166	1.03803	none
		SNX3	2.34371	0.0925815	0.0190928	0.0917803	1.03725	none
		MMP3	2.34343	0.716151	0.0191075	0.0918267	1.03703	none
		HEG1	2.3355	0.707259	0.0195171	0.0935744	1.02884	none
		KLF13	2.33042	0.415639	0.019784	0.0947297	1.02351	none
		NDN	2.32927	0.918091	0.0198446	0.0949825	1.02236	none
		RPS6KA4	2.32856	0.450742	0.0198825	0.0951392	1.02164	none
		SELENOP	2.32331	0.0728767	0.0201627	0.0963162	1.0163	none
		LXN	2.31627	1.06691	0.0205438	0.0979067	1.00919	none
		ITM2B	2.31197	0.0665242	0.0207794	0.0988237	1.00514	none
		LAT2	2.30889	0.821631	0.0209497	0.099543	1.00199	none
		SLC9A9	2.30872	1.28728	0.020959	0.0995742	1.00185	none
		PAXX	2.30767	0.109042	0.0210174	0.0998127	1.00081	none
		SHFL	2.30543	0.382082	0.0211426	0.100342	0.998516	none
		HLA-DOA	2.30371	0.795064	0.0212389	0.100773	0.996654	none
		RPL39	2.2961	0.0319945	0.0216704	0.102634	0.988708	none
		GLG1	2.2956	0.123673	0.0216991	0.10273	0.988302	none
		SLC38A2	2.29108	0.0828194	0.0219586	0.103838	0.983644	none
		HSD17B11	2.28979	0.962389	0.0220332	0.104151	0.982338	none
		CYGB	2.28968	0.654314	0.0220401	0.10417	0.982258	none
		PIK3AP1	2.28547	0.892551	0.022285	0.105191	0.97802	none
		GNG2	2.28001	0.988809	0.0226072	0.106533	0.972514	none
		S1PR1	2.27984	0.853816	0.0226171	0.106566	0.97238	none
		CCL2	2.27547	0.327687	0.0228775	0.107655	0.967966	none
		ANTXR2	2.26862	0.811386	0.0232912	0.109307	0.961353	none
		GBP2	2.26328	0.355792	0.0236186	0.110701	0.955848	none
		SP100	2.26144	0.207006	0.0237321	0.11119	0.953933	none
		CD69	2.25912	1.24072	0.0238757	0.111763	0.951702	none
		ZNHIT1	2.25891	0.0779346	0.0238891	0.111797	0.95157	none
		ZFAND5	2.25807	0.101532	0.0239411	0.112012	0.950736	none
		PRF1	2.25688	0.868539	0.0240156	0.112317	0.949554	none
		PROS1	2.25468	0.934223	0.0241532	0.112874	0.947406	none
		MCRIP1	2.25402	0.121598	0.0241952	0.113013	0.946873	none
		CARMIL2	2.25137	1.40616	0.0243624	0.113692	0.94427	none
		ADAM33	2.25029	1.05492	0.0244304	0.113981	0.943169	none
		SH2B3	2.23409	0.639916	0.0254775	0.118292	0.927044	none
		BCL11A	2.22962	2.21756	0.0257726	0.119435	0.922867	none
		SETX	2.22883	0.329001	0.0258249	0.119587	0.922315	none
		ACSL5	2.22731	1.06386	0.0259268	0.120029	0.920715	none
		SPNS2	2.22685	0.932825	0.0259571	0.120154	0.920263	none
		CD302	2.22647	0.689947	0.0259826	0.120234	0.919974	none
		GDPD5	2.22029	0.675176	0.0263991	0.121891	0.914028	none
		PTEN	2.21504	0.405839	0.0267575	0.123282	0.909102	none
		SERPINA3	2.2116	0.0943336	0.0269942	0.124263	0.905658	none
		ATP5F1D	2.21122	0.0808674	0.0270207	0.124369	0.905287	none
		RPS14	2.20995	0.0422249	0.0271084	0.124694	0.904153	none
		TMEM154	2.2021	1.75485	0.0276582	0.126864	0.89666	none
		BMP1	2.20191	0.546197	0.0276716	0.126903	0.896529	none
		IL6R	2.19678	1.11872	0.0280363	0.128382	0.891497	none
		C11orf21	2.18714	1.88615	0.0287326	0.131193	0.882089	none
		PAPLN	2.18086	0.65975	0.0291939	0.13305	0.875984	none
		ZNF506	2.18007	1.07911	0.0292522	0.133266	0.87528	none
		BTN3A3	2.17785	0.559151	0.0294172	0.133934	0.873108	none
		PLAGL1	2.17697	1.21021	0.029483	0.134167	0.872354	none
		PCDH18	2.17351	1.24278	0.0297422	0.135212	0.868984	none
		PLCG2	2.16756	0.946816	0.0301919	0.137053	0.863113	none
		SLC6A6	2.16565	0.553643	0.0303377	0.137612	0.861345	none
		CMTM7	2.16224	0.718542	0.0305996	0.138628	0.858148	none
		CAPN2	2.16179	0.170128	0.0306346	0.138761	0.857734	none
		SP140	2.16145	1.22459	0.0306604	0.138852	0.857448	none
		PRR5L	2.16136	1.17057	0.0306677	0.138868	0.857398	none
		SKI	2.16047	0.540611	0.030736	0.139159	0.856488	none
		KRT17	2.15957	0.835677	0.0308062	0.139409	0.85571	none
		PLAC8	2.15677	1.74397	0.0310232	0.140287	0.852983	none
		TSC22D4	2.15487	0.354384	0.0311724	0.140908	0.851064	none
		FLRT2	2.14095	1.17773	0.0322781	0.145109	0.838304	none
		ADAM19	2.13813	1.11561	0.0325059	0.146017	0.835597	none
		FMNL3	2.13809	0.555829	0.0325098	0.146017	0.835597	none
		P2RY10	2.1362	0.853955	0.0326631	0.146634	0.833767	none
		BLK	2.13584	1.93192	0.0326923	0.146747	0.833432	none
		BOC	2.13524	0.871876	0.032741	0.146947	0.832839	none
		TNC	2.13439	0.539451	0.0328112	0.14719	0.832122	none
		TSHZ2	2.12966	1.25223	0.0331997	0.148696	0.827701	none
		SYT11	2.12761	1.05552	0.0333697	0.149329	0.825855	none
		TMBIM1	2.12388	0.214623	0.0336799	0.150515	0.82242	none
		PPP1R14B	2.12283	0.14936	0.0337678	0.150871	0.821394	none
		NLRC3	2.11336	1.51128	0.0345702	0.154155	0.812043	none
		ST6GAL1	2.10975	0.251745	0.0348796	0.155345	0.808702	none
		SERPINB9	2.10481	0.748379	0.0353076	0.156879	0.804435	none
		SLC38A5	2.10479	1.12507	0.0353097	0.156879	0.804435	none
		EBI3	2.10386	1.18346	0.0353909	0.157221	0.80349	none
		TINAGL1	2.10078	0.562051	0.0356604	0.158245	0.80067	none
		ENPP2	2.09889	0.970313	0.0358263	0.158866	0.798969	none
		CYTH1	2.09674	0.278187	0.0360162	0.159572	0.797042	none
		CD58	2.09577	0.713592	0.0361029	0.159899	0.796155	none
		GRN	2.09452	0.0550329	0.0362132	0.160348	0.794935	none
		GSDMD	2.0925	0.0939148	0.0363941	0.161013	0.793139	none
		CAV1	2.09121	0.582893	0.0365095	0.161406	0.792079	none
		TMEM140	2.09032	0.694473	0.0365887	0.161698	0.791295	none
		LENG8	2.08935	0.150229	0.0366766	0.162047	0.790358	none
		ITGBL1	2.08832	0.659921	0.036769	0.162377	0.789474	none
		AC008105.3	2.08658	1.01099	0.0369264	0.162994	0.787829	none
		TSPYL2	2.08519	0.815633	0.0370518	0.163449	0.786618	none
		GANAB	2.08226	0.109051	0.037319	0.164568	0.783655	none
		UBA7	2.08061	0.134457	0.0374697	0.165113	0.782219	none
		PSD4	2.07679	0.318758	0.0378209	0.16654	0.778483	none
		SPRY1	2.07565	0.647582	0.0379268	0.166966	0.777371	none
		OAT	2.06896	0.844065	0.0385497	0.169342	0.771236	none
		MYH9	2.06813	0.0355876	0.0386281	0.169605	0.770561	none
		RAB8B	2.06681	0.708803	0.0387517	0.170005	0.769538	none
		FGR	2.0629	0.887606	0.0391222	0.171404	0.76598	none
		PRRX1	2.06085	0.458296	0.0393177	0.172178	0.764021	none
		C2	2.05817	0.309946	0.0395735	0.173154	0.761568	none
		RPS6KA1	2.0561	0.426121	0.0397732	0.17384	0.759849	none
		TCN2	2.05495	0.579684	0.0398838	0.17424	0.758851	none
		PLVAP	2.05287	0.337818	0.0400848	0.175056	0.756823	none
		RTN1	2.04488	1.0787	0.0408669	0.178003	0.749572	none
		CCDC82	2.04295	1.1325	0.0410579	0.178751	0.747751	none
		PARVG	2.04199	0.771439	0.0411525	0.179099	0.746907	none
		CHI3L2	2.04123	1.37034	0.0412283	0.179386	0.74621	none
		UBE2E3	2.03839	0.851902	0.0415114	0.180457	0.743627	none
		RAB37	2.03808	1.25724	0.0415424	0.180538	0.743431	none
		AL034397.3	2.03722	2.05818	0.0416284	0.180869	0.742636	none
		TMEM160	2.03447	0.120455	0.0419041	0.181765	0.74049	none
		LGALS2	2.03383	1.11401	0.041969	0.181939	0.740075	none
		FIBIN	2.02948	0.886415	0.0424091	0.183673	0.735956	none
		MBD3	2.0292	0.137032	0.0424383	0.183755	0.73576	none
		TNFSF13B	2.02433	0.61581	0.0429365	0.185539	0.731564	none
		CCDC3	2.02122	0.685615	0.0432565	0.186702	0.728851	none
		CST1	2.01638	0.298606	0.0437604	0.188665	0.724309	none
		EPHB6	2.01421	1.43436	0.0439878	0.189501	0.722389	none
		PPIB	2.01275	0.0403505	0.0441408	0.19007	0.721085	none
		SH3BP1	2.01172	0.669982	0.044249	0.190368	0.720407	none
		LILRB4	2.01058	0.485129	0.04437	0.190855	0.719297	none
		ZMAT3	2.01015	0.614378	0.0444154	0.191005	0.718954	none
		PILRA	2.00922	0.723567	0.044514	0.191407	0.718042	none
		SNX20	2.00853	0.872475	0.0445874	0.191678	0.717429	none
		MCOLN2	2.0081	1.37216	0.044633	0.191806	0.717137	none
		IFNGR2	2.00724	0.135375	0.0447244	0.192176	0.7163	none
		SF3B1	2.00631	0.0342863	0.0448236	0.192557	0.71544	none
		C1QTNF1	2.00456	0.598293	0.0450097	0.193266	0.713845	none
		CLDN5	1.99998	0.516883	0.0455023	0.195197	0.709526	none
		MSC	1.99974	0.883139	0.0455281	0.195263	0.70938	none
		CAVIN3	1.99905	0.419424	0.0456029	0.195538	0.708769	none
		MAST3	1.99776	0.638613	0.0457425	0.196045	0.707645	none
		SLFN11	1.99631	0.731672	0.0459007	0.196584	0.706451	none
		VPREB3	1.99277	2.59772	0.0462863	0.197981	0.703376	none
		DPEP2	1.99232	1.21599	0.046336	0.198148	0.703011	none
		PDE3B	1.98728	1.25346	0.046891	0.200147	0.698651	none
		SELENOF	1.98268	0.127561	0.0474036	0.201958	0.69474	none
		SIRPG	1.97938	1.26634	0.047773	0.203377	0.691698	none
		FCMR	1.97864	0.410424	0.0478563	0.203602	0.691218	none
		GIMAP6	1.97024	0.81001	0.0488108	0.207036	0.683953	none
		C11orf96	1.96874	0.447532	0.0489833	0.207683	0.6826	none
		WSB1	1.96864	0.137635	0.0489943	0.207683	0.6826	none
		RGS2	1.96568	0.72507	0.0493354	0.208923	0.680013	none
		RGS1	1.96294	0.411744	0.0496535	0.210003	0.677774	none
		TMEM273	1.95721	0.910471	0.050323	0.212564	0.672509	none
		CCR6	1.9559	2.12972	0.0504774	0.213119	0.671379	none
		UTRN	1.95473	0.526597	0.0506154	0.213479	0.670644	none
		COL12A1	1.95425	0.231908	0.0506718	0.213693	0.67021	none
		LRRC25	1.9494	0.805558	0.0512473	0.215871	0.665806	none
		RGL1	1.93833	0.73598	0.0525832	0.220736	0.656127	none
		CFP	1.93761	1.49523	0.0526705	0.221064	0.655482	none
		PI16	1.92816	1.83433	0.0538352	0.225397	0.647052	none
		SVEP1	1.92658	1.24108	0.0540314	0.226167	0.645571	none
		CXCR6	1.92608	1.47225	0.0540939	0.226377	0.645168	none
		SCAMP2	1.92203	0.118035	0.0546025	0.228322	0.641452	none
		SLIT2	1.92114	0.784066	0.0547137	0.228709	0.640717	none
		MAP3K5	1.91773	1.28529	0.0551453	0.230303	0.637701	none
		MEI1	1.91711	1.51235	0.0552241	0.230579	0.63718	none
		FAM49A	1.91501	0.984083	0.0554914	0.231563	0.635331	none
		CD200	1.9068	0.890073	0.0565468	0.235323	0.628335	none
		PDLIM2	1.90591	0.532118	0.0566613	0.235693	0.627654	none
		ST8SIA4	1.9026	0.718613	0.0570932	0.237246	0.6248	none
		RIPK3	1.90016	1.23243	0.0574118	0.238246	0.622974	none
		ACVRL1	1.89143	0.624884	0.0585674	0.242547	0.615205	none
		CERCAM	1.89119	0.256028	0.0585993	0.242596	0.615116	none
		UBE2J1	1.88746	0.351038	0.0590979	0.244467	0.61178	none
		PLCL2	1.88675	1.18523	0.0591942	0.244782	0.61122	none
		FOXO1	1.88586	0.568788	0.0593131	0.245219	0.610447	none
		TFEC	1.88369	0.811288	0.0596065	0.246348	0.608451	none
		PIK3IP1	1.88362	0.536424	0.0596162	0.24636	0.608429	none
		SYNPO	1.88252	0.559998	0.059765	0.246836	0.607592	none
		CLK1	1.88102	0.161998	0.0599692	0.247568	0.606306	none
		CREB3L2	1.87866	0.493833	0.0602914	0.248757	0.604224	none
		LMCD1	1.87336	0.446774	0.061019	0.251363	0.599699	none
		SKAP2	1.86968	0.847946	0.061528	0.253203	0.596531	none
		CD1C	1.86794	1.59461	0.0617705	0.253944	0.595262	none
		FOSB	1.86567	0.662562	0.0620873	0.255046	0.593382	none
		CD93	1.86493	0.443809	0.0621909	0.255342	0.592878	none
		FNDC1	1.86484	0.558556	0.0622043	0.255354	0.592857	none
		FABP5	1.86319	0.420675	0.0624356	0.256131	0.591537	none
		INF2	1.86207	0.116218	0.0625935	0.256648	0.590662	none
		IL12RB1	1.86204	1.14085	0.0625969	0.256648	0.590662	none
		ID4	1.862	0.910129	0.0626036	0.256648	0.590662	none
		ZBTB18	1.86076	1.3357	0.0627788	0.257251	0.589643	none
		ABI3	1.85818	0.747844	0.0631438	0.258515	0.587514	none
		TWF2	1.85756	0.241959	0.063232	0.258847	0.586956	none
		PLXND1	1.85672	0.0590731	0.0633508	0.259276	0.586238	none
		DENND3	1.85517	0.898158	0.063572	0.259991	0.585041	none
		TBC1D2B	1.85433	0.413407	0.0636913	0.260349	0.584444	none
		PATL2	1.85297	1.6557	0.0638861	0.261029	0.583312	none
		LOXL1	1.84916	0.388935	0.0644354	0.263097	0.579884	none
		ZCCHC24	1.84822	0.656066	0.0645699	0.263558	0.579124	none
		ZNF655	1.84748	0.408333	0.064677	0.263891	0.578575	none
		CD1D	1.84701	1.51655	0.0647462	0.264101	0.578231	none
		MAN2C1	1.84622	0.243459	0.0648604	0.264477	0.577612	none
		RSRP1	1.83966	0.19064	0.0658189	0.267953	0.571941	none
		DOK3	1.83872	0.859715	0.0659557	0.268406	0.571207	none
		TUBGCP6	1.83832	0.314133	0.0660155	0.268619	0.570862	none
		FDCSP	1.83746	2.51002	0.0661421	0.269075	0.570127	none
		ADA	1.83708	0.630224	0.0661985	0.269244	0.569853	none
		CSF2RA	1.82918	1.01149	0.0673731	0.273779	0.562601	none
		UBASH3A	1.82848	1.51136	0.0674768	0.274092	0.562104	none
		TNFAIP3	1.82841	0.706669	0.0674876	0.274092	0.562104	none
		LRRC32	1.8229	0.61754	0.0683186	0.277036	0.557463	none
		TRG-AS1	1.82209	1.23355	0.0684417	0.277382	0.556922	none
		GZMH	1.81808	1.12962	0.0690522	0.279547	0.553546	none
		ANXA2R	1.81789	1.44838	0.0690814	0.279634	0.55341	none
		RGS18	1.81729	1.80968	0.0691727	0.279941	0.552933	none
		LHFPL6	1.81605	0.594181	0.0693628	0.280649	0.551837	none
		PDLIM5	1.81338	0.32792	0.0697739	0.282218	0.549415	none
		RHOT2	1.81254	0.130859	0.0699027	0.282615	0.548805	none
		AC008875.3	1.81013	1.55559	0.0702757	0.283995	0.546689	none
		RFTN1	1.80953	0.615396	0.0703682	0.284244	0.546309	none
		ARFGAP1	1.80939	0.109833	0.0703905	0.284273	0.546265	none
		TSPO	1.80454	0.0831326	0.071146	0.28666	0.542634	none
		TGFBR3	1.80314	0.897495	0.0713668	0.287391	0.541527	none
		RPS6KB2	1.80213	0.266306	0.0715244	0.287959	0.540669	none
		CD96	1.79757	0.871978	0.0722444	0.290318	0.537126	none
		ADCY4	1.79342	0.677516	0.0729055	0.292654	0.533646	none
		PIK3R5	1.79299	0.958618	0.0729742	0.292865	0.533332	none
		LAMA4	1.79247	0.401408	0.0730582	0.29317	0.53288	none
		SLAMF1	1.78521	1.278	0.0742271	0.297437	0.526605	none
		ATP2B1	1.78421	0.436968	0.0743898	0.297991	0.525797	none
		ATP6V0D1	1.777	0.0665382	0.0755683	0.302083	0.519873	none
		TLR7	1.77621	0.995745	0.0756979	0.302569	0.519176	none
		AP1B1	1.77547	0.115227	0.0758199	0.302957	0.518619	none
		WASF2	1.77478	0.193028	0.0759342	0.303281	0.518155	none
		PDGFC	1.77344	0.778358	0.0761552	0.303932	0.517224	none
		CLEC11A	1.77051	0.394547	0.0766426	0.305577	0.514879	none
		MSR1	1.76743	0.339202	0.0771565	0.307258	0.512497	none
		TMEM248	1.76581	0.161801	0.0774285	0.308173	0.511205	none
		ABCA8	1.7649	1.5735	0.0775808	0.308677	0.510496	none
		CTLA4	1.76421	1.13824	0.0776973	0.309041	0.509984	none
		LOX	1.76299	0.724704	0.0779023	0.309655	0.509122	none
		S100A2	1.76191	0.819535	0.0780837	0.310207	0.508348	none
		RGS5	1.76141	0.433973	0.0781684	0.31051	0.507924	none
		TPSAB1	1.76108	0.755751	0.0782249	0.310701	0.507657	none
		SNX6	1.76008	0.11018	0.0783947	0.311274	0.506857	none
		JMJD1C	1.75824	0.459348	0.0787068	0.312259	0.505486	none
		OLFML3	1.75726	0.41562	0.0788734	0.312869	0.504637	none
		PRKD2	1.75561	0.170506	0.0791544	0.313848	0.503281	none
		LMF2	1.75366	0.162895	0.0794894	0.314902	0.501825	none
		FCRL2	1.75366	2.54419	0.0794894	0.314902	0.501825	none
		AKR1C3	1.75005	1.04765	0.0801093	0.316982	0.498966	none
		IL15RA	1.74941	0.636416	0.0802206	0.317265	0.498578	none
		ZEB1	1.74934	0.774201	0.0802329	0.317265	0.498578	none
		ZNF521	1.74771	1.07825	0.0805137	0.318272	0.497201	none
		AMPD2	1.74745	0.606863	0.0805592	0.318383	0.49705	none
		APBA2	1.74397	1.50931	0.0811651	0.320535	0.494124	none
		SH2D3C	1.74385	0.726819	0.0811859	0.320583	0.494059	none
		SLAMF8	1.74155	0.481057	0.0815864	0.321938	0.492228	none
		SCAP	1.74024	0.179434	0.0818165	0.32269	0.491214	none
		MAP2K3	1.73759	0.578175	0.0822826	0.324284	0.489074	none
		TES	1.73501	0.561181	0.0827382	0.325904	0.48691	none
		SAMSN1	1.73485	0.772627	0.0827678	0.32595	0.486849	none
		ALDH1A1	1.73346	0.621629	0.0830133	0.326777	0.485749	none
		PTPN18	1.73306	0.198752	0.0830854	0.32692	0.485559	none
		SRSF11	1.73048	0.0911689	0.0835446	0.32855	0.483398	none
		TECPR1	1.72819	0.641045	0.0839544	0.329949	0.481553	none
		NR2F1	1.7275	0.521057	0.0840786	0.330331	0.481051	none
		TLR4	1.7222	0.734976	0.0850338	0.333654	0.476704	none
		PPP1R12C	1.72134	0.138691	0.0851895	0.334229	0.475956	none
		CRYBG1	1.72053	0.716175	0.0853368	0.334663	0.475392	none
		HCK	1.71606	0.621397	0.0861505	0.337529	0.471689	none
		MOXD1	1.70971	0.954116	0.0873188	0.341521	0.466583	none
		STK17A	1.7074	0.709629	0.0877479	0.343163	0.4645	none
		KDM7A	1.70611	0.733517	0.0879876	0.34399	0.463454	none
		DPYSL3	1.70532	0.429227	0.0881343	0.344525	0.462779	none
		FMO2	1.70434	1.05048	0.0883169	0.34513	0.462017	none
		CABIN1	1.70277	0.183374	0.0886114	0.34617	0.460711	none
		NFATC2	1.69888	0.64688	0.0893422	0.348802	0.457422	none
		LRMP	1.69632	1.10228	0.0898246	0.350386	0.455454	none
		MS4A4E	1.68692	2.28399	0.0916188	0.356397	0.448066	none
		ALKBH3	1.68375	1.37226	0.092231	0.358626	0.445358	none
		GIMAP8	1.68243	0.974089	0.0924851	0.359423	0.444394	none
		ATG16L2	1.68083	0.571107	0.0927954	0.360438	0.44317	none
		PLA2G2A	1.68071	1.87594	0.0928185	0.360489	0.443108	none
		CYP7B1	1.67845	0.799103	0.09326	0.361974	0.441323	none
		ARPC4	1.67823	0.0178618	0.093302	0.362098	0.441174	none
		RNF130	1.67766	0.281817	0.0934138	0.362493	0.4407	none
		HOTAIRM1	1.67568	1.23059	0.0938014	0.363805	0.439132	none
		EVA1B	1.67133	0.254823	0.0946559	0.366691	0.435699	none
		CD40	1.66973	0.743728	0.094972	0.36776	0.434435	none
		AC073111.4	1.66923	0.937585	0.0950713	0.368067	0.434073	none
		GPR171	1.66062	1.98845	0.0967906	0.373932	0.427207	none
		STMN3	1.66019	0.536856	0.0968769	0.374187	0.426912	none
		GADD45A	1.65749	0.716641	0.0974206	0.376048	0.424756	none
		NOTCH3	1.65178	0.0668891	0.0985784	0.379837	0.420403	none
		MEOX1	1.65042	1.54301	0.0988562	0.380667	0.419455	none
		BTN3A2	1.6503	0.542588	0.0988806	0.38072	0.419394	none
		NIBAN1	1.6499	0.552976	0.0989636	0.380896	0.419194	none
		PLBD2	1.64983	0.252188	0.0989782	0.380896	0.419194	none
		GAPT	1.64539	1.56816	0.0998898	0.384041	0.415623	none
		LAMP3	1.64522	1.00614	0.0999243	0.38409	0.415567	none
		RGCC	1.63529	0.576964	0.101988	0.391343	0.407443	none
		FRMD4B	1.63522	0.743925	0.102003	0.391343	0.407443	none
		GPR65	1.63515	0.955756	0.102018	0.391359	0.407424	none
		IL3RA	1.62842	1.01064	0.103436	0.395888	0.402428	none
		TLE4	1.62551	0.902504	0.104055	0.397878	0.40025	none
		ARHGAP22	1.6245	0.955527	0.104269	0.398467	0.399607	none
		CD1E	1.62386	1.67476	0.104406	0.398884	0.399153	none
		SDF2L1	1.62381	0.0727953	0.104416	0.398884	0.399153	none
		GJA1	1.62326	0.54683	0.104533	0.399168	0.398844	none
		NGFR	1.6198	1.12638	0.105275	0.401581	0.396226	none
		DOC2B	1.61875	1.61751	0.105501	0.402359	0.395386	none
		CCNL2	1.61732	0.0991648	0.10581	0.403326	0.394344	none
		GRASP	1.61605	0.565529	0.106083	0.404325	0.393269	none
		NLRC5	1.61541	0.217041	0.106222	0.404814	0.392744	none
		PCSK7	1.61441	0.45707	0.106439	0.405515	0.391993	none
		AKR1A1	1.61161	0.0527766	0.107046	0.407657	0.389705	none
		ME3	1.60992	1.11821	0.107416	0.408851	0.388434	none
		DNM1	1.60641	0.752523	0.108184	0.411305	0.385836	none
		DNM3OS	1.6055	0.809138	0.108383	0.411997	0.385106	none
		GLS	1.60192	0.38873	0.109173	0.414634	0.382335	none
		FXYD6	1.59868	0.512503	0.109892	0.417065	0.379797	none
		COL4A1	1.59703	0.090491	0.110259	0.418153	0.378665	none
		DUSP6	1.59627	0.771304	0.110429	0.418712	0.378085	none
		RAP1A	1.59378	0.168926	0.110984	0.420401	0.376336	none
		CHID1	1.59376	0.0905189	0.11099	0.420401	0.376336	none
		PGF	1.59204	0.731838	0.111375	0.421644	0.375054	none
		TMEM243	1.58753	0.827026	0.112393	0.424923	0.37169	none
		ZBTB20	1.58648	1.01732	0.11263	0.425734	0.370861	none
		RPS27A	1.58564	0.0255073	0.11282	0.426363	0.370221	none
		LINC01480	1.58438	1.75577	0.113107	0.427184	0.369385	none
		FPR1	1.5766	0.807539	0.114888	0.432704	0.363809	none
		CD82	1.57583	0.38819	0.115064	0.433233	0.363279	none
		DDR2	1.57412	0.712742	0.115461	0.434458	0.362052	none
		TPST1	1.57266	0.9133	0.115798	0.435592	0.360921	none
		CLEC4A	1.57182	1.08715	0.115991	0.436272	0.360243	none
		PIK3CG	1.56579	0.879304	0.117399	0.440935	0.355625	none
		THBS1	1.56419	0.0534557	0.117774	0.442026	0.354552	none
		SPP1	1.56311	0.116733	0.118026	0.442791	0.353801	none
		VNN2	1.56275	1.32749	0.11811	0.443013	0.353583	none
		LEF1	1.56073	0.670866	0.118588	0.444491	0.352137	none
		PRCP	1.55894	0.122024	0.119012	0.44594	0.350723	none
		UPP1	1.55865	0.489919	0.119079	0.446103	0.350565	none
		LEPR	1.55684	1.03632	0.11951	0.44744	0.349265	none
		MVP	1.55571	0.0324073	0.119776	0.448255	0.348475	none
		SELP	1.55154	0.793745	0.120773	0.451524	0.345319	none
		LAIR2	1.54886	1.67884	0.121415	0.453644	0.343285	none
		PARP15	1.54839	1.36217	0.121529	0.454027	0.342919	none
		MMP23B	1.54557	0.922254	0.122209	0.456281	0.340767	none
		SDF4	1.54068	0.00991737	0.123396	0.460128	0.337121	none
		EPB41L2	1.53679	0.516831	0.124346	0.463036	0.334385	none
		SLC18B1	1.53679	0.722918	0.124346	0.463036	0.334385	none
		FPR3	1.53466	0.416677	0.124867	0.464904	0.332636	none
		BTLA	1.53464	1.9126	0.124873	0.464904	0.332636	none
		VAMP1	1.53292	1.03795	0.125296	0.466194	0.331433	none
		GPR34	1.53122	0.872995	0.125714	0.467465	0.330251	none
		FCHSD1	1.52738	0.740145	0.126666	0.470528	0.327415	none
		TRAF1	1.51779	0.791134	0.129068	0.478238	0.320356	none
		RESF1	1.51728	0.367703	0.129195	0.478609	0.320019	none
		HNRNPDL	1.51693	-0.00251537	0.129285	0.478847	0.319803	none
		MFSD12	1.51693	0.140613	0.129285	0.478847	0.319803	none
		CCDC186	1.51597	0.576726	0.129526	0.47945	0.319257	none
		PRKAA1	1.51549	0.452018	0.129647	0.479751	0.318984	none
		NCLN	1.51313	0.106815	0.130246	0.481627	0.317289	none
		PITPNM1	1.51237	0.625952	0.13044	0.482198	0.316774	none
		TIAM1	1.51158	1.02507	0.130641	0.482767	0.316263	none
		FGF7	1.51156	0.673222	0.130647	0.482767	0.316263	none
		HCFC1R1	1.51036	0.110906	0.130951	0.483793	0.315341	none
		PRAM1	1.50929	0.899964	0.131225	0.48461	0.314608	none
		CLIP4	1.5037	1.05323	0.132658	0.489062	0.310636	none
		FAM78A	1.50163	0.64237	0.133193	0.490691	0.309192	none
		TRAT1	1.50055	1.66002	0.133471	0.491467	0.308506	none
		PTPN22	1.50055	0.88504	0.133471	0.491467	0.308506	none
		ERAP2	1.49953	0.958498	0.133737	0.492248	0.307816	none
		HYAL2	1.49905	0.21941	0.133861	0.49265	0.307462	none
		ITGAM	1.49879	0.548303	0.133929	0.492756	0.307368	none
		CHST11	1.49726	0.620706	0.134326	0.494018	0.306258	none
		PTPRE	1.49535	0.592009	0.134823	0.49525	0.305176	none
		CLEC3A	1.49497	1.1028	0.134923	0.495516	0.304942	none
		PHLDB1	1.49225	0.295199	0.135635	0.49783	0.302919	none
		SLA2	1.49186	1.05146	0.135735	0.498147	0.302642	none
		MAP7D3	1.4906	0.980379	0.136067	0.499266	0.301668	none
		ICAM1	1.48893	0.330865	0.136506	0.500477	0.300616	none
		PTGER4	1.48838	0.724281	0.136651	0.500957	0.3002	none
		PARP12	1.4869	0.21548	0.137041	0.502288	0.299047	none
		NAAA	1.4827	0.783308	0.138154	0.505861	0.295969	none
		MAN1C1	1.47964	0.844721	0.138968	0.508282	0.293895	none
		ANKH	1.47835	0.454008	0.139313	0.509491	0.292863	none
		MAL	1.47654	1.89835	0.139799	0.511064	0.291525	none
		RUNX2	1.47625	0.766694	0.139876	0.511294	0.291329	none
		LAX1	1.47411	2.01267	0.140453	0.5132	0.289714	none
		ARHGAP18	1.47337	0.524674	0.140652	0.513723	0.289271	none
		LILRB1	1.47251	1.38101	0.140884	0.514466	0.288643	none
		UPK3BL1	1.47205	0.116951	0.141006	0.514862	0.288309	none
		PRDM8	1.4711	1.74817	0.141264	0.515598	0.287689	none
		RPS5	1.47079	0.0679439	0.141348	0.515853	0.287474	none
		APOC1	1.46699	0.113335	0.142378	0.519093	0.284755	none
		SNED1	1.46637	0.693841	0.142547	0.519553	0.28437	none
		PPP6R1	1.46375	0.0766272	0.143263	0.521791	0.282503	none
		P2RX1	1.46313	1.87322	0.143433	0.522158	0.282198	none
		MT-ND4	1.45866	-0.000217602	0.144658	0.525886	0.279108	none
		ABCA9	1.45721	1.25803	0.145059	0.527188	0.278034	none
		ARL6IP4	1.4527	0.0375667	0.146308	0.531042	0.274871	none
		SATB1	1.45103	0.714433	0.146773	0.532412	0.273753	none
		PKM	1.4505	0.0212393	0.146919	0.532836	0.273406	none
		SGK1	1.44766	0.385738	0.147712	0.535125	0.271545	none
		EBF1	1.4469	0.839694	0.147926	0.535692	0.271085	none
		CIDEB	1.44451	1.28897	0.148596	0.537798	0.26938	none
		ARSA	1.4437	0.238546	0.148824	0.538358	0.268929	none
		CD28	1.43472	1.46022	0.151366	0.546474	0.262431	none
		CD63	1.4342	0.0221004	0.151516	0.54696	0.262044	none
		ARHGDIA	1.4331	0.0434941	0.151829	0.54793	0.261275	none
		PKN1	1.43055	0.0488204	0.15256	0.550351	0.25936	none
		VPS13C	1.42723	0.289311	0.153514	0.55341	0.256953	none
		NIBAN3	1.42694	2.28286	0.153597	0.553598	0.256805	none
		FXYD1	1.42654	0.948386	0.153714	0.553911	0.25656	none
		PLA2G2D	1.4258	0.547743	0.153927	0.554432	0.256151	none
		KMT2E	1.42577	0.353502	0.153934	0.554432	0.256151	none
		PARP8	1.42291	0.647282	0.154763	0.557088	0.254076	none
		SRPX	1.42176	0.753729	0.155095	0.557956	0.2534	none
		CXCR5	1.4216	2.09003	0.155144	0.558076	0.253307	none
		TMC6	1.41131	0.0996599	0.158154	0.567731	0.245857	none
		STAT4	1.40861	1.14317	0.15895	0.570199	0.243973	none
		SPHK1	1.40625	0.484151	0.159651	0.572206	0.242447	none
		ECM2	1.40443	0.819286	0.16019	0.573858	0.241196	none
		ATF7IP2	1.40345	0.972007	0.160481	0.574452	0.240746	none
		IFI44L	1.40305	0.157375	0.160602	0.574773	0.240504	none
		CR1	1.40286	1.63358	0.160659	0.574864	0.240435	none
		GNA15	1.40274	0.964999	0.160695	0.574935	0.240381	none
		RBMS3	1.40236	0.815204	0.160809	0.57523	0.240158	none
		LINC00926	1.39992	1.3157	0.161537	0.577214	0.238663	none
		ESRRA	1.3993	0.34866	0.161722	0.577709	0.238291	none
		SUSD2	1.39818	0.466596	0.162059	0.578629	0.2376	none
		TNFRSF17	1.39555	2.44547	0.162849	0.581108	0.235743	none
		AGAP2	1.39224	1.11891	0.163851	0.584114	0.233502	none
		GAS1	1.38849	0.625365	0.164988	0.587768	0.230794	none
		TNN	1.38333	0.938186	0.166563	0.592858	0.227049	none
		AGPAT4	1.38159	1.13362	0.167097	0.594356	0.225953	none
		HLX	1.38078	0.607945	0.167347	0.59507	0.225432	none
		TTYH3	1.3778	0.33713	0.168266	0.597701	0.223516	none
		RELT	1.37496	0.780059	0.169145	0.600357	0.22159	none
		PTAFR	1.36889	0.655419	0.171033	0.606234	0.21736	none
		BICC1	1.36865	0.728357	0.171107	0.606439	0.217213	none
		CBX6	1.3682	0.304918	0.171249	0.606766	0.216979	none
		CLMP	1.36753	0.77461	0.171458	0.60739	0.216533	none
		NCR3	1.36658	1.9405	0.171758	0.608214	0.215943	none
		CLEC7A	1.36467	0.551039	0.172357	0.610096	0.214602	none
		ARFRP1	1.3576	0.111296	0.17459	0.616923	0.209769	none
		PTGIR	1.35421	0.899239	0.175668	0.620202	0.207467	none
		TNFAIP2	1.35371	0.135113	0.175828	0.620614	0.207179	none
		MIR100HG	1.35362	0.803707	0.175859	0.620634	0.207164	none
		OSBPL8	1.35321	0.347844	0.175988	0.621032	0.206886	none
		PRKCQ-AS1	1.35128	1.29326	0.176606	0.622973	0.205531	none
		CXCL13	1.35063	0.590014	0.176813	0.623581	0.205107	none
		GRAP2	1.35008	1.16056	0.176989	0.623962	0.204842	none
		FAM117A	1.34775	0.585762	0.17774	0.626369	0.20317	none
		SLC2A3	1.34579	0.535776	0.178371	0.628349	0.201799	none
		ITIH5	1.34529	1.20109	0.178533	0.628798	0.201489	none
		REX1BD	1.34319	0.0741693	0.179212	0.630886	0.200049	none
		AKAP12	1.34185	0.792921	0.179645	0.632161	0.199172	none
		FBXW7	1.34118	0.631988	0.179862	0.632809	0.198727	none
		RUBCNL	1.3391	1.00637	0.180536	0.634601	0.197499	none
		RBPJ	1.33882	0.198735	0.18063	0.634841	0.197335	none
		SLFN13	1.3387	1.36783	0.180669	0.634855	0.197325	none
		IGHGP	1.33786	0.791344	0.180941	0.6355	0.196884	none
		TNK2	1.33693	0.223515	0.181245	0.636268	0.19636	none
		UTS2	1.33228	1.43762	0.182769	0.64082	0.193264	none
		GPX8	1.32863	0.699322	0.183971	0.644542	0.190749	none
		MIR99AHG	1.32521	1.12126	0.1851	0.647968	0.188447	none
		SYTL1	1.32519	0.350894	0.185108	0.647968	0.188447	none
		TESPA1	1.32421	1.45363	0.185433	0.648856	0.187852	none
		NOX4	1.32392	0.929515	0.185528	0.649065	0.187712	none
		AP2A2	1.3234	0.138683	0.185703	0.649489	0.187428	none
		SEPTIN11	1.3223	0.354707	0.186068	0.650517	0.186741	none
		FCHSD2	1.32144	0.718072	0.186354	0.651207	0.186281	none
		SAMD3	1.32054	1.37869	0.186656	0.652077	0.185701	none
		PDE1B	1.31824	1.22089	0.187422	0.65444	0.18413	none
		CPE	1.31643	0.3325	0.18803	0.656186	0.182973	none
		SH2D2A	1.31602	0.854671	0.188166	0.656599	0.1827	none
		LAP3	1.31497	0.0233598	0.188519	0.657704	0.181969	none
		ADAMTSL4	1.31342	0.929487	0.189041	0.659267	0.180939	none
		MIR155HG	1.30977	0.879395	0.190274	0.662942	0.178525	none
		MCUB	1.30817	0.451252	0.190815	0.664513	0.177497	none
		ZC3H12D	1.30679	0.988573	0.191285	0.665706	0.176718	none
		LRCH4	1.306	0.402927	0.191553	0.666286	0.17634	none
		IGSF6	1.30598	0.462798	0.191561	0.666286	0.17634	none
		RPSA	1.30442	0.0314361	0.192089	0.667932	0.175268	none
		PRNP	1.30282	0.172891	0.192635	0.669596	0.174187	none
		UBXN6	1.30275	0.0761729	0.192659	0.669596	0.174187	none
		TNFSF14	1.29975	1.43709	0.193688	0.672534	0.172286	none
		FAM174C	1.29538	0.0610241	0.19519	0.676779	0.169553	none
		SARAF	1.29504	-0.0219131	0.195305	0.67705	0.169379	none
		LPAR5	1.29115	1.0025	0.196651	0.681141	0.166763	none
		CCN4	1.29087	0.710291	0.19675	0.68142	0.166585	none
		HMCN1	1.29065	0.952944	0.196825	0.681614	0.166462	none
		TNIK	1.28982	1.2914	0.197115	0.682489	0.165905	none
		AKAP8L	1.28886	0.0927522	0.197446	0.683443	0.165297	none
		SP4	1.28669	1.06968	0.198203	0.6856	0.163929	none
		ITGA6	1.2832	0.511134	0.19942	0.689039	0.161756	none
		TFPI	1.28187	0.528514	0.199889	0.690593	0.160778	none
		FCER1A	1.27958	1.55972	0.200694	0.692982	0.159278	none
		NCOR1	1.27791	0.278862	0.201283	0.694293	0.158457	none
		PAPSS2	1.27779	0.833332	0.201325	0.694373	0.158407	none
		PLXDC1	1.27387	0.416364	0.202709	0.698357	0.155922	none
		CDKN1C	1.27354	0.573938	0.202827	0.698699	0.15571	none
		ADAMTS2	1.27265	0.494966	0.203141	0.699713	0.15508	none
		KLRG1	1.27246	1.5104	0.203208	0.699881	0.154976	none
		EGR3	1.27113	0.88239	0.203683	0.700989	0.154289	none
		MAP1A	1.2681	0.808358	0.204764	0.704177	0.152318	none
		PTGFR	1.26721	1.82574	0.205079	0.704997	0.151812	none
		PDE4A	1.26712	0.728285	0.205113	0.705049	0.151781	none
		CD180	1.26671	0.986713	0.205259	0.705481	0.151515	none
		IL33	1.26611	0.732612	0.205472	0.706134	0.151113	none
		LINC00623	1.26602	0.760591	0.205506	0.706134	0.151113	none
		CIRBP	1.26287	0.0285135	0.206636	0.709351	0.149139	none
		AC004585.1	1.26187	1.57079	0.206997	0.710374	0.148513	none
		CDC42EP3	1.26163	0.530165	0.207083	0.710476	0.14845	none
		HHEX	1.25566	0.751591	0.209239	0.716405	0.144842	none
		TECR	1.25528	0.0367882	0.209378	0.716812	0.144595	none
		SHOX2	1.25299	0.880755	0.210211	0.719326	0.143074	none
		RUNX3	1.25072	0.607351	0.211037	0.721884	0.141532	none
		LINC02362	1.24936	1.83852	0.211534	0.723044	0.140835	none
		MAP4K2	1.24824	0.607975	0.211944	0.724244	0.140115	none
		LSAMP	1.24774	1.00561	0.212128	0.724736	0.13982	none
		MARVELD1	1.24652	0.108126	0.212574	0.726125	0.138989	none
		RALGDS	1.24456	0.238763	0.213293	0.728037	0.137847	none
		ODF2L	1.23952	0.521895	0.215151	0.733695	0.134484	none
		CTSW	1.23943	0.790118	0.215187	0.733747	0.134454	none
		GLI1	1.23828	1.8968	0.215611	0.734852	0.1338	none
		WDR81	1.23418	0.279188	0.217136	0.739118	0.131286	none
		VASH1	1.23389	0.42246	0.217243	0.739245	0.131212	none
		TGFB1I1	1.23072	0.499212	0.218429	0.742795	0.129131	none
		TSPAN11	1.23007	1.30803	0.21867	0.743339	0.128813	none
		RNH1	1.22881	0.01195	0.219144	0.744605	0.128074	none
		ABCA6	1.22754	1.04673	0.219619	0.745778	0.12739	none
		SPNS3	1.22745	1.48794	0.219655	0.745778	0.12739	none
		PLEKHG2	1.2274	0.627384	0.219672	0.745778	0.12739	none
		CD300LF	1.22723	0.694448	0.219735	0.745922	0.127307	none
		CHIT1	1.22227	0.880864	0.221606	0.751577	0.124027	none
		PHLDA3	1.22148	0.0141946	0.221904	0.752448	0.123524	none
		GPR18	1.22129	2.18775	0.221977	0.752623	0.123423	none
		TRAPPC5	1.21995	0.0587593	0.222483	0.753951	0.122657	none
		TOX	1.21993	1.35725	0.222492	0.753951	0.122657	none
		NLRP3	1.21804	1.32968	0.223208	0.756057	0.121445	none
		CRISP3	1.21506	-0.153962	0.224343	0.759311	0.11958	none
		ADAM8	1.21444	0.44755	0.22458	0.759893	0.119247	none
		HVCN1	1.21336	0.833127	0.22499	0.761009	0.11861	none
		EPB41	1.20974	0.401182	0.22638	0.765143	0.116257	none
		PLK3	1.20711	0.471277	0.227389	0.768058	0.114606	none
		NEGR1	1.20246	1.17217	0.229187	0.772916	0.111868	none
		CALHM5	1.20148	1.09284	0.229566	0.774052	0.11123	none
		C1GALT1	1.20129	0.91787	0.22964	0.774222	0.111135	none
		NXN	1.20067	0.617938	0.229881	0.774899	0.110755	none
		TLR8	1.19947	1.21814	0.230344	0.776319	0.10996	none
		TRGC2	1.199	1.16913	0.23053	0.77673	0.10973	none
		KCNN4	1.19861	0.736999	0.230678	0.777158	0.10949	none
		ADGRG5	1.19692	1.67962	0.231338	0.779023	0.10845	none
		CAP1	1.19639	0.00514444	0.231543	0.779569	0.108145	none
		PBX4	1.19604	1.27966	0.231682	0.779968	0.107923	none
		PDK1	1.19444	0.791372	0.232307	0.781711	0.106954	none
		RPS17	1.19386	0.00623885	0.232531	0.782321	0.106615	none
		LRRK1	1.19243	0.684987	0.233092	0.783848	0.105768	none
		GLI2	1.18945	1.3407	0.234263	0.786919	0.10407	none
		CLIC3	1.18854	0.835501	0.23462	0.788046	0.103449	none
		ADGRL4	1.18716	0.506904	0.235166	0.789661	0.10256	none
		SPART	1.18398	0.667523	0.23642	0.793436	0.100488	none
		RUNX1T1	1.18164	0.803149	0.237347	0.796037	0.0990669	none
		SLC16A7	1.18009	1.54564	0.237964	0.798031	0.0979803	none
		LIMS2	1.17992	0.402075	0.23803	0.798181	0.0978988	none
		MMRN1	1.17644	0.824253	0.239419	0.802177	0.0957299	none
		TIE1	1.1756	0.635744	0.239753	0.803075	0.095244	none
		NSUN5	1.17539	0.155869	0.239839	0.803289	0.0951282	none
		MAML2	1.17508	0.843179	0.239963	0.803631	0.0949433	none
		RELA	1.17186	0.135576	0.241254	0.807144	0.0930491	none
		HDAC9	1.17126	1.15836	0.241494	0.807798	0.0926972	none
		GXYLT2	1.16837	1.02619	0.242657	0.811242	0.0908497	none
		HS3ST3B1	1.16787	1.29718	0.242859	0.811695	0.090607	none
		OGT	1.16766	0.0143127	0.242945	0.811911	0.0904917	none
		ARAP2	1.16665	0.665511	0.24335	0.813041	0.0898877	none
		RCN3	1.16539	0.142932	0.243862	0.814229	0.0892533	none
		PLEKHA4	1.16491	0.615166	0.244055	0.814577	0.0890678	none
		ST3GAL2	1.16362	0.464337	0.244577	0.816171	0.0882187	none
		CCDC71L	1.16319	0.619254	0.244751	0.816604	0.0879887	none
		IL4R	1.15899	0.32027	0.246459	0.821629	0.0853243	none
		CD81	1.154	-0.0397847	0.248499	0.826996	0.0824964	none
		FHL1	1.153	0.628456	0.24891	0.828214	0.0818573	none
		STEAP1	1.15095	0.808083	0.249754	0.830643	0.0805854	none
		PLSCR4	1.15083	0.647075	0.249803	0.830731	0.0805395	none
		PEAR1	1.15066	0.632348	0.249871	0.830884	0.0804594	none
		PTH1R	1.15054	1.24431	0.249921	0.830972	0.0804135	none
		P3H1	1.14708	0.34109	0.251348	0.835263	0.0781767	none
		CTDSP1	1.14438	0.0263339	0.252464	0.838364	0.0765674	none
		WNT10A	1.1441	1.44412	0.252583	0.838606	0.076442	none
		CD34	1.14367	0.43075	0.252761	0.839045	0.0762145	none
		TNS1	1.14205	0.251301	0.253435	0.841054	0.0751761	none
		LINC00649	1.14076	1.42642	0.253971	0.842604	0.0743765	none
		C1orf54	1.13882	0.514493	0.254777	0.844588	0.0733551	none
		LINC02591	1.13407	1.15974	0.256764	0.850175	0.0704918	none
		RBM6	1.13395	0.0688614	0.256814	0.850175	0.0704918	none
		BCL2A1	1.13338	0.753092	0.257054	0.85075	0.0701979	none
		RASGRP1	1.12839	0.698455	0.259154	0.856616	0.0672139	none
		MRGPRF	1.124	0.772375	0.261013	0.861437	0.0647767	none
		TSPAN33	1.12262	0.458592	0.261601	0.863065	0.0639564	none
		KLRD1	1.11994	1.18271	0.262738	0.866193	0.0623851	none
		FMO1	1.11949	0.873686	0.262931	0.866753	0.0621048	none
		IER5	1.11915	0.251509	0.263074	0.866988	0.0619868	none
		RHOJ	1.11698	0.785092	0.264002	0.869531	0.060715	none
		FMNL2	1.11474	0.596549	0.264962	0.872268	0.0593499	none
		CDK2AP2	1.11252	0.150936	0.265915	0.874775	0.0581035	none
		RAB3IL1	1.10944	0.631684	0.26724	0.878504	0.0562565	none
		TUBA4A	1.10455	0.543846	0.269356	0.884346	0.0533777	none
		SNX2	1.10326	0.116973	0.269915	0.886023	0.052555	none
		TPM2	1.10235	0.091019	0.270309	0.886998	0.0520773	none
		WNT2	1.10175	0.91267	0.270568	0.887531	0.0518165	none
		NISCH	1.10125	0.0766688	0.270786	0.888007	0.0515834	none
		HLA-C	1.10049	0.0506296	0.271119	0.8887	0.051245	none
		MYCBP2	1.10013	0.413748	0.271275	0.889051	0.0510731	none
		TGOLN2	1.09598	0.0263588	0.273088	0.894434	0.0484517	none
		GSTO1	1.09505	0.0141613	0.273496	0.895448	0.0479594	none
		CCDC18-AS1	1.09421	0.818974	0.273862	0.896166	0.0476114	none
		DPYD	1.08598	0.519498	0.277489	0.906657	0.042557	none
		PAQR8	1.08571	0.742415	0.277605	0.906875	0.0424527	none
		SPTAN1	1.08533	0.0781556	0.277774	0.907265	0.0422658	none
		CYSLTR1	1.08092	1.19374	0.279734	0.912119	0.0399484	none
		OGFR	1.07949	0.0221485	0.280371	0.913954	0.0390757	none
		MEGF6	1.07834	0.484845	0.280882	0.915409	0.0383847	none
		CLDN11	1.0755	0.776582	0.282151	0.919183	0.0365981	none
		CH25H	1.07497	1.19277	0.282386	0.919867	0.0362751	none
		TUBA1A	1.07383	-0.0173552	0.2829	0.921129	0.0356797	none
		BACH2	1.07287	1.67476	0.283328	0.922277	0.0351387	none
		MGAT3	1.07113	1.40141	0.28411	0.924413	0.0341338	none
		DIO2	1.06772	0.606126	0.285648	0.928837	0.0320604	none
		OTUD5	1.06469	0.118268	0.287018	0.932464	0.0303681	none
		AC012236.1	1.06373	2.81687	0.28745	0.933786	0.0297528	none
		CYP2S1	1.06342	0.912015	0.287591	0.93416	0.0295789	none
		LCAT	1.06273	0.734516	0.287905	0.93493	0.0292208	none
		AC022706.1	1.06256	1.44286	0.28798	0.935093	0.029145	none
		KLHL6	1.06094	0.610091	0.288717	0.936988	0.028266	none
		TXNDC15	1.06044	0.22392	0.288945	0.937632	0.0279678	none
		AC020659.1	1.05979	1.55661	0.289239	0.938001	0.0277968	none
		FAM20A	1.05975	0.667637	0.28926	0.938001	0.0277968	none
		RBM5	1.0575	0.0284326	0.290282	0.940316	0.0267263	none
		IRAK3	1.05631	0.809965	0.290827	0.94183	0.0260274	none
		PYHIN1	1.05447	1.29778	0.291667	0.944204	0.024934	none
		FOXS1	1.05421	0.806665	0.291788	0.944272	0.0249029	none
		FAM171A1	1.05323	0.847737	0.292236	0.945472	0.0243515	none
		GSPT2	1.05311	1.39823	0.29229	0.945565	0.0243087	none
		FBXL15	1.05294	0.246348	0.292367	0.945645	0.0242717	none
		HMGN3	1.05211	0.247813	0.29275	0.946717	0.0237798	none
		PAX8-AS1	1.04831	1.51537	0.294495	0.951686	0.0215064	none
		SORBS3	1.04798	0.236101	0.294648	0.951931	0.0213944	none
		SF3B2	1.04676	0.0321832	0.29521	0.953058	0.0208805	none
		DCLK1	1.04671	0.710093	0.295232	0.953058	0.0208805	none
		PIM1	1.04614	0.44609	0.295496	0.953575	0.020645	none
		AMDHD2	1.04597	0.252436	0.295573	0.95374	0.0205699	none
		GIMAP2	1.0455	0.690844	0.295794	0.954115	0.0203992	none
		RASGRP3	1.04464	0.621069	0.296191	0.955228	0.0198931	none
		ZNF503	1.04132	0.831405	0.297727	0.959423	0.0179901	none
		GIT2	1.04001	0.302994	0.298337	0.96083	0.0173534	none
		FAXDC2	1.03936	1.25175	0.298636	0.96159	0.0170102	none
		NFKBIE	1.0386	0.372121	0.298992	0.96231	0.0166849	none
		POPDC2	1.03764	0.825659	0.299436	0.963656	0.016078	none
		PRDX5	1.03729	-0.0219033	0.299603	0.964059	0.0158964	none
		ZNF831	1.03678	1.09577	0.299836	0.964436	0.0157267	none
		VIM-AS1	1.03666	1.19845	0.299892	0.964481	0.0157064	none
		PNOC	1.03382	2.59543	0.301218	0.967605	0.014302	none
		PRRC2A	1.03351	0.00477385	0.301363	0.967816	0.0142072	none
		TNFRSF10B	1.03239	0.457548	0.301888	0.969234	0.0135715	none
		RNF126	1.028	0.213089	0.30395	0.974789	0.0110893	none
		PCDH12	1.02788	0.958824	0.304006	0.974848	0.0110631	none
		FAM126A	1.02518	0.860355	0.305276	0.978237	0.00955601	none
		SYNE3	1.02499	0.685545	0.305366	0.97844	0.00946589	none
		NPL	1.02471	0.603032	0.305502	0.978702	0.00934972	none
		CARD8-AS1	1.0223	1.09639	0.306641	0.981578	0.00807519	none
		CAMK4	1.02168	1.02581	0.306935	0.982175	0.00781129	none
		ARL2	1.02077	0.0914306	0.307364	0.983156	0.00737764	none
		GMIP	1.01857	0.392102	0.308406	0.985763	0.00622761	none
		PPP3CC	1.01418	0.619802	0.310497	0.991579	0.0036727	none
		TSPAN32	1.01408	1.02576	0.310542	0.991638	0.00364688	none
		FAS	1.01206	0.556861	0.311511	0.994645	0.00233172	none
		IKZF2	1.00883	0.899451	0.313054	0.998701	0.000564405	none
		DTX1	1.00752	1.74893	0.313684	1	0	none
		S1PR2	1.007	0.615006	0.313937	1	0	none
		CXCL1	1.00561	1.74762	0.314602	1	0	none
		CMKLR1	1.00478	0.527818	0.315005	1	0	none
		LINC01140	1.00404	1.58585	0.315361	1	0	none
		MILR1	0.999692	0.877744	0.317459	1	0	none
		CDC14A	0.99931	1.15191	0.317644	1	0	none
		SPRY2	0.997616	0.818084	0.318466	1	0	none
		ODC1	0.994608	0.435551	0.319927	1	0	none
		SAA2	0.992866	1.93568	0.320775	1	0	none
		BAZ2B	0.99215	0.356313	0.321124	1	0	none
		SLC22A3	0.992102	2.12449	0.321148	1	0	none
		TAS1R3	0.989572	1.55857	0.322383	1	0	none
		LINC02397	0.987448	2.42785	0.323423	1	0	none
		ANPEP	0.98382	0.542006	0.325204	1	0	none
		FAM3C	0.983748	0.242654	0.325239	1	0	none
		CPM	0.980359	0.492313	0.326909	1	0	none
		HSPB6	0.979141	0.68345	0.32751	1	0	none
		HOXB4	0.977256	0.774215	0.328443	1	0	none
		SCARA5	0.975871	1.43542	0.329128	1	0	none
		BTN2A2	0.975847	0.505905	0.32914	1	0	none
		TRABD2A	0.973866	1.33275	0.330123	1	0	none
		ZFHX4	0.971957	0.913888	0.331072	1	0	none
		AC246785.3	0.971503	1.69275	0.331298	1	0	none
		P2RY13	0.968568	0.916736	0.332761	1	0	none
		ADAMDEC1	0.968544	0.46095	0.332773	1	0	none
		SHISAL2A	0.968281	1.50944	0.332904	1	0	none
		CX3CL1	0.967684	0.468325	0.333202	1	0	none
		INTS6L	0.967589	0.654939	0.33325	1	0	none
		DRAM2	0.965775	0.344427	0.334157	1	0	none
		PSMB9	0.965655	0.0245536	0.334217	1	0	none
		SCO2	0.962123	0.0864628	0.335988	1	0	none
		FLT3LG	0.961908	0.650616	0.336096	1	0	none
		ORAI2	0.961741	0.475438	0.33618	1	0	none
		TTYH2	0.960428	0.69086	0.33684	1	0	none
		CWF19L2	0.959903	0.694478	0.337104	1	0	none
		NAALADL1	0.959855	0.982567	0.337128	1	0	none
		PKIA	0.959664	1.25534	0.337224	1	0	none
		CNTRL	0.957707	0.718108	0.33821	1	0	none
		EMILIN2	0.956108	0.457715	0.339018	1	0	none
		STAMBPL1	0.954389	0.586638	0.339887	1	0	none
		STARD3	0.952504	0.0696695	0.340842	1	0	none
		TTC7A	0.950761	0.526719	0.341725	1	0	none
		FGF2	0.950738	0.967317	0.341738	1	0	none
		ASAH1	0.950403	0.00421841	0.341907	1	0	none
		EFHD2	0.949425	0.112481	0.342405	1	0	none
		PRKCQ	0.946584	1.57985	0.343851	1	0	none
		ATP8B4	0.946417	1.0151	0.343936	1	0	none
		SH3KBP1	0.946012	0.357659	0.344143	1	0	none
		ARHGAP24	0.944221	0.967443	0.345057	1	0	none
		AKIRIN1	0.939304	0.331858	0.347574	1	0	none
		PTCH2	0.937681	0.781046	0.348408	1	0	none
		AC245297.3	0.937681	0.77155	0.348408	1	0	none
		PYCARD	0.93718	0.0644622	0.348666	1	0	none
		CNTLN	0.937085	0.864434	0.348715	1	0	none
		ARMCX2	0.936345	0.63724	0.349096	1	0	none
		SCIMP	0.936058	0.851863	0.349243	1	0	none
		SARM1	0.935127	0.747487	0.349723	1	0	none
		COL4A4	0.934364	1.54723	0.350116	1	0	none
		BASP1	0.934173	0.141831	0.350215	1	0	none
		KRT5	0.933743	0.512095	0.350436	1	0	none
		RPS29	0.933361	0.016904	0.350634	1	0	none
		BNC2	0.930664	0.736264	0.352027	1	0	none
		NPAT	0.93064	0.659234	0.35204	1	0	none
		TPSB2	0.930091	0.3323	0.352324	1	0	none
		SSBP4	0.92928	0.0456217	0.352744	1	0	none
		RPS19BP1	0.928945	0.0321686	0.352917	1	0	none
		CD200R1	0.927131	1.2455	0.353858	1	0	none
		PAX5	0.922787	2.24312	0.356118	1	0	none
		LRRC8C	0.918777	0.575874	0.358212	1	0	none
		RPL6	0.918563	0.0227946	0.358324	1	0	none
		RHBDD2	0.917298	0.0272433	0.358987	1	0	none
		GLT8D2	0.912715	0.737344	0.361393	1	0	none
		GCSAM	0.912667	1.70217	0.361418	1	0	none
		NCF2	0.911736	0.424559	0.361908	1	0	none
		ACHE	0.911163	1.16364	0.362209	1	0	none
		TRIP10	0.908753	0.563531	0.363481	1	0	none
		ZDHHC8	0.907774	0.280507	0.363998	1	0	none
		GFI1	0.905888	1.25286	0.364995	1	0	none
		THEMIS	0.903478	1.11379	0.366272	1	0	none
		CRTAM	0.899682	1.25405	0.368289	1	0	none
		OS9	0.896174	0.0122525	0.37016	1	0	none
		APOBEC3D	0.895529	1.10506	0.370504	1	0	none
		IL17RA	0.891042	0.313543	0.372907	1	0	none
		ASB2	0.890565	1.37055	0.373163	1	0	none
		TTN	0.890445	1.40117	0.373227	1	0	none
		NRXN2	0.890374	0.852008	0.373265	1	0	none
		ITSN2	0.889729	0.340179	0.373611	1	0	none
		GPR132	0.888846	0.734614	0.374086	1	0	none
		SCARA3	0.888226	0.572407	0.374419	1	0	none
		HOMER3	0.887319	0.189751	0.374907	1	0	none
		SFXN3	0.887175	0.223816	0.374985	1	0	none
		DBH-AS1	0.886316	1.47123	0.375447	1	0	none
		EPHA4	0.885934	1.17326	0.375653	1	0	none
		RDH5	0.885481	1.03987	0.375897	1	0	none
		IL34	0.885075	0.947534	0.376116	1	0	none
		FLT3	0.882736	1.08569	0.377379	1	0	none
		LILRA4	0.882736	1.29198	0.377379	1	0	none
		STARD8	0.881709	0.8326	0.377934	1	0	none
		CARD8	0.881304	0.356822	0.378154	1	0	none
		ADRB2	0.87875	1.46255	0.379537	1	0	none
		MCTP2	0.878487	1.88311	0.379679	1	0	none
		LCN10	0.878439	2.27411	0.379705	1	0	none
		PRG4	0.87801	0.849892	0.379938	1	0	none
		PLB1	0.877341	1.82085	0.380301	1	0	none
		CARD9	0.876601	0.618387	0.380703	1	0	none
		TMEM200C	0.87369	1.70172	0.382287	1	0	none
		IL10RB	0.873522	0.245551	0.382378	1	0	none
		CDH5	0.872878	0.35711	0.38273	1	0	none
		LINC01094	0.871852	1.39234	0.383289	1	0	none
		ZSWIM8	0.86987	0.236272	0.384371	1	0	none
		ZFPM2	0.868558	1.34462	0.385089	1	0	none
		IL18	0.867842	0.490365	0.385481	1	0	none
		ALDH3B1	0.866863	0.652046	0.386017	1	0	none
		CHD2	0.863163	0.198705	0.388048	1	0	none
		ACIN1	0.86302	0.0861307	0.388126	1	0	none
		TRABD	0.858533	0.0183987	0.390598	1	0	none
		DIO3OS	0.856958	1.18971	0.391468	1	0	none
		TMEM255A	0.856766	1.76351	0.391574	1	0	none
		RIC3	0.856289	2.78519	0.391838	1	0	none
		GBP4	0.854475	0.216102	0.392842	1	0	none
		ZNF683	0.853592	0.561697	0.393331	1	0	none
		NR3C1	0.85204	0.262816	0.394192	1	0	none
		PIK3R6	0.851706	0.990702	0.394377	1	0	none
		ATRX	0.848245	0.0618778	0.396301	1	0	none
		INAFM1	0.847816	0.27665	0.396541	1	0	none
		SESN1	0.847458	0.604192	0.39674	1	0	none
		AC104530.1	0.846121	2.03438	0.397485	1	0	none
		SIGIRR	0.84309	0.0095079	0.399178	1	0	none
		GFRA2	0.839915	1.67203	0.400956	1	0	none
		TNFRSF13B	0.83865	1.64187	0.401666	1	0	none
		FAM234A	0.838531	0.0359589	0.401733	1	0	none
		TWIST2	0.838483	0.651203	0.401759	1	0	none
		CLU	0.838173	0.00133536	0.401934	1	0	none
		MICAL2	0.837624	0.519921	0.402242	1	0	none
		CD72	0.837337	0.750756	0.402403	1	0	none
		IRF5	0.834545	0.420269	0.403974	1	0	none
		OSCAR	0.833638	0.61636	0.404485	1	0	none
		NFE2L3	0.83297	0.598205	0.404862	1	0	none
		SMCHD1	0.832349	0.222699	0.405212	1	0	none
		IL18R1	0.830177	0.904141	0.406439	1	0	none
		CAV2	0.829604	0.519769	0.406763	1	0	none
		NAB1	0.828649	0.397059	0.407303	1	0	none
		LTBP1	0.825427	0.532182	0.409129	1	0	none
		NR2F1-AS1	0.824544	1.13567	0.409631	1	0	none
		MPRIP	0.824257	0.235935	0.409793	1	0	none
		DPP4	0.824066	0.838046	0.409902	1	0	none
		PTP4A2	0.824043	0.0128821	0.409915	1	0	none
		CLEC12A	0.823541	0.668611	0.4102	1	0	none
		ASGR2	0.823016	1.77946	0.410499	1	0	none
		WDR86	0.822467	1.56021	0.410811	1	0	none
		TREM2	0.820582	0.392615	0.411885	1	0	none
		JRKL	0.817526	1.15708	0.413628	1	0	none
		ABTB1	0.81724	0.238529	0.413791	1	0	none
		IPCEF1	0.815044	1.04841	0.415047	1	0	none
		FAM43A	0.814185	0.677655	0.415539	1	0	none
		VWA5A	0.813875	0.645577	0.415717	1	0	none
		POMC	0.813087	1.54488	0.416168	1	0	none
		GBP1	0.812967	0.250233	0.416237	1	0	none
		RGMA	0.811822	0.658152	0.416894	1	0	none
		LILRB5	0.810748	0.752905	0.417511	1	0	none
		CEP85L	0.810056	0.701587	0.417908	1	0	none
		ARHGEF15	0.808623	0.537298	0.418732	1	0	none
		HP	0.808504	2.00939	0.4188	1	0	none
		SF3A2	0.80743	0.186917	0.419419	1	0	none
		SUMF2	0.805592	0.0330787	0.420478	1	0	none
		PTP4A3	0.80459	0.278573	0.421057	1	0	none
		XG	0.804542	1.89142	0.421084	1	0	none
		FAM13A	0.803969	0.986155	0.421415	1	0	none
		LILRB3	0.801869	0.681806	0.422629	1	0	none
		MT1M	0.800198	0.735378	0.423596	1	0	none
		CLECL1	0.799004	1.75844	0.424288	1	0	none
		TLR6	0.798694	2.09586	0.424468	1	0	none
		BTK	0.798217	0.708132	0.424745	1	0	none
		MSANTD4	0.797883	0.889716	0.424939	1	0	none
		TRMT1	0.797501	0.14296	0.42516	1	0	none
		IL18RAP	0.79182	1.28634	0.428466	1	0	none
		AC025164.1	0.791653	1.08915	0.428563	1	0	none
		IL11RA	0.79139	0.506757	0.428716	1	0	none
		ZNF439	0.79108	1.29914	0.428897	1	0	none
		NKTR	0.789266	0.158244	0.429957	1	0	none
		BMF	0.78917	0.359821	0.430012	1	0	none
		AC004847.1	0.788741	1.36332	0.430264	1	0	none
		AGTRAP	0.786855	0.0224326	0.431367	1	0	none
		LINC02273	0.786569	1.56515	0.431534	1	0	none
		GMPPA	0.786091	0.0878776	0.431814	1	0	none
		FZD8	0.783633	0.721582	0.433256	1	0	none
		AC134312.5	0.783156	1.2263	0.433536	1	0	none
		CD83	0.780315	0.571	0.435205	1	0	none
		ZNF559	0.779623	1.10409	0.435613	1	0	none
		PTPRO	0.778429	0.842652	0.436316	1	0	none
		IGKV1-39	0.778119	2.6744	0.436499	1	0	none
		C20orf194	0.777642	0.62297	0.43678	1	0	none
		ADGRD1	0.776186	0.96859	0.437639	1	0	none
		PAPPA	0.775995	1.1632	0.437752	1	0	none
		AOC3	0.775804	0.579166	0.437865	1	0	none
		OSBPL3	0.774825	0.735038	0.438443	1	0	none
		TRIM56	0.772009	0.265936	0.440109	1	0	none
		PDCD1	0.771842	0.755829	0.440208	1	0	none
		IGFN1	0.769503	1.99468	0.441595	1	0	none
		TMEM134	0.767975	0.247675	0.442502	1	0	none
		FCHO1	0.767307	0.793425	0.442899	1	0	none
		SCPEP1	0.766018	0.111853	0.443666	1	0	none
		SERPINF2	0.765994	0.581721	0.44368	1	0	none
		AC005306.1	0.765803	0.593698	0.443794	1	0	none
		TTC22	0.764705	1.79903	0.444447	1	0	none
		MOB2	0.762963	0.197794	0.445486	1	0	none
		FAAP100	0.762795	0.0952334	0.445585	1	0	none
		COX4I2	0.762461	0.65371	0.445785	1	0	none
		STARD9	0.761912	1.07446	0.446112	1	0	none
		DIP2A	0.759024	0.401198	0.447838	1	0	none
		NADK	0.758786	0.168096	0.447981	1	0	none
		ARHGAP42	0.75838	1.04311	0.448224	1	0	none
		ICOS	0.757067	0.647627	0.44901	1	0	none
		APOBEC3H	0.75647	1.13649	0.449367	1	0	none
		SCN1B	0.75542	0.586965	0.449997	1	0	none
		PDE1A	0.754895	1.46941	0.450312	1	0	none
		SUCNR1	0.754776	1.31866	0.450384	1	0	none
		AC012368.1	0.752985	1.42479	0.451459	1	0	none
		KLF12	0.75246	0.613924	0.451774	1	0	none
		ME1	0.75215	0.768607	0.451961	1	0	none
		SARS	0.74919	-0.00085668	0.453742	1	0	none
		CDK11A	0.749119	0.580711	0.453786	1	0	none
		CTRL	0.749023	1.03058	0.453843	1	0	none
		RNF19B	0.748976	0.314501	0.453872	1	0	none
		UNC13D	0.748307	0.333111	0.454275	1	0	none
		LGI4	0.746517	0.674453	0.455355	1	0	none
		SNAI2	0.746469	0.610112	0.455384	1	0	none
		CDH23	0.745944	0.815288	0.455701	1	0	none
		STAP1	0.745729	1.22817	0.455831	1	0	none
		SGTB	0.744799	0.757749	0.456394	1	0	none
		TRARG1	0.744369	1.31167	0.456653	1	0	none
		BMP6	0.744059	1.4017	0.456841	1	0	none
		COL8A2	0.743414	0.467804	0.457231	1	0	none
		LAG3	0.742006	0.405174	0.458084	1	0	none
		CPNE8	0.741051	0.848024	0.458662	1	0	none
		CSNK1G2	0.739595	0.191948	0.459546	1	0	none
		S100B	0.739595	0.828134	0.459546	1	0	none
		UBASH3B	0.739094	0.815308	0.45985	1	0	none
		STX11	0.73876	0.773624	0.460053	1	0	none
		PRKCH	0.737614	0.409123	0.460749	1	0	none
		GCC2	0.73759	0.266705	0.460764	1	0	none
		AL356488.2	0.73685	1.07821	0.461213	1	0	none
		LTA	0.734654	1.13139	0.46255	1	0	none
		LGALS7	0.729857	0.956449	0.465478	1	0	none
		MAD1L1	0.728997	0.254133	0.466003	1	0	none
		ERP29	0.728353	-0.012674	0.466398	1	0	none
		ST6GALNAC4	0.727828	0.37219	0.466719	1	0	none
		CADM3	0.727637	1.08152	0.466836	1	0	none
		NTNG2	0.725918	1.03018	0.467889	1	0	none
		OMD	0.725489	0.726348	0.468152	1	0	none
		ANKRD36	0.724773	0.840128	0.468591	1	0	none
		PALMD	0.724582	0.354277	0.468709	1	0	none
		NCOA7	0.722434	0.426862	0.470028	1	0	none
		NRBP1	0.72198	-0.0114004	0.470307	1	0	none
		MLLT3	0.720548	0.750776	0.471188	1	0	none
		FCRL1	0.719164	2.19144	0.47204	1	0	none
		SMPD1	0.718209	0.324693	0.472629	1	0	none
		MSRB3	0.71649	0.667413	0.473689	1	0	none
		COX7A1	0.716442	0.35336	0.473718	1	0	none
		CDK11B	0.713029	0.910202	0.475828	1	0	none
		AC012510.1	0.712313	0.93506	0.476271	1	0	none
		RAB27A	0.710237	0.411596	0.477557	1	0	none
		NUGGC	0.709783	2.18209	0.477839	1	0	none
		CD40LG	0.709163	1.43169	0.478224	1	0	none
		CAVIN2	0.707945	0.851071	0.478979	1	0	none
		DIPK1A	0.707874	0.725984	0.479024	1	0	none
		ZNF518B	0.707874	0.656079	0.479024	1	0	none
		ALDH1L2	0.707516	0.906792	0.479246	1	0	none
		FILIP1L	0.70594	0.517534	0.480225	1	0	none
		AC060766.4	0.705869	1.34899	0.48027	1	0	none
		EPB41L3	0.705177	0.476693	0.4807	1	0	none
		ARRDC2	0.701811	0.203716	0.482797	1	0	none
		TMEM71	0.699353	1.49445	0.484332	1	0	none
		RFLNA	0.698804	0.869235	0.484675	1	0	none
		CX3CR1	0.698541	0.836097	0.484839	1	0	none
		POLR3GL	0.697013	0.531104	0.485794	1	0	none
		CLIC2	0.691834	0.587409	0.489042	1	0	none
		CEACAM21	0.691261	0.861054	0.489401	1	0	none
		ST8SIA1	0.690736	1.02141	0.489731	1	0	none
		FCRL6	0.689256	1.3003	0.490662	1	0	none
		LINC02544	0.689161	0.934696	0.490722	1	0	none
		TBX21	0.688445	0.848148	0.491173	1	0	none
		MCTP1	0.688087	0.596418	0.491398	1	0	none
		FABP4	0.686416	0.430443	0.492451	1	0	none
		OLFML1	0.686344	0.698842	0.492496	1	0	none
		DSE	0.68632	0.490482	0.492511	1	0	none
		TLR9	0.686296	1.95372	0.492526	1	0	none
		LINC01871	0.685079	0.826309	0.493294	1	0	none
		CSGALNACT1	0.68379	0.673003	0.494108	1	0	none
		ACP5	0.683432	0.0122276	0.494334	1	0	none
		HEPH	0.683074	0.592965	0.49456	1	0	none
		CXorf21	0.683002	1.64627	0.494605	1	0	none
		CTSG	0.682907	0.862522	0.494666	1	0	none
		TUBB6	0.682048	0.338504	0.495209	1	0	none
		SSTR3	0.682	2.57614	0.495239	1	0	none
		CHL1	0.678993	1.21073	0.497143	1	0	none
		ARMH1	0.678945	1.09194	0.497173	1	0	none
		CLEC4E	0.678229	1.03363	0.497627	1	0	none
		VENTX	0.677417	1.23245	0.498141	1	0	none
		SCN7A	0.676892	1.43418	0.498474	1	0	none
		RCAN2	0.676677	0.608787	0.498611	1	0	none
		SLC9A6	0.676248	0.704408	0.498883	1	0	none
		DMD	0.676033	1.03565	0.49902	1	0	none
		CIC	0.675961	0.10835	0.499065	1	0	none
		PDCD1LG2	0.675818	0.828421	0.499156	1	0	none
		NXPE3	0.673741	0.523086	0.500476	1	0	none
		HSD11B1	0.673407	0.821358	0.500688	1	0	none
		NR3C2	0.673216	2.20546	0.50081	1	0	none
		LIMK1	0.671975	0.40863	0.5016	1	0	none
		SSC5D	0.667941	0.641302	0.504171	1	0	none
		TIMD4	0.667822	2.30615	0.504247	1	0	none
		GALNT12	0.666772	1.31306	0.504918	1	0	none
		CFI	0.666294	0.452102	0.505223	1	0	none
		NRN1	0.665292	0.706412	0.505864	1	0	none
		PLCL1	0.664671	1.02584	0.506261	1	0	none
		DTHD1	0.664337	2.80052	0.506475	1	0	none
		OGN	0.663048	0.75356	0.5073	1	0	none
		ANK2	0.662237	0.421223	0.50782	1	0	none
		SLC12A6	0.66016	0.552135	0.509151	1	0	none
		KCNJ5	0.659802	0.729619	0.509381	1	0	none
		TMEM37	0.659086	0.748787	0.50984	1	0	none
		LINC00996	0.656317	1.27095	0.51162	1	0	none
		RPL32	0.654957	0.0254653	0.512496	1	0	none
		NCOA3	0.652212	0.195083	0.514264	1	0	none
		AC008760.2	0.65183	1.192	0.514511	1	0	none
		CETP	0.651424	1.64828	0.514773	1	0	none
		SELE	0.650804	0.642108	0.515173	1	0	none
		SH2B2	0.650422	0.838008	0.51542	1	0	none
		TBX15	0.649324	0.797902	0.516129	1	0	none
		DDX5	0.649252	-0.0184218	0.516175	1	0	none
		ANGPTL6	0.648632	1.14636	0.516577	1	0	none
		CD226	0.647868	0.885924	0.51707	1	0	none
		RAB33A	0.646627	1.1483	0.517874	1	0	none
		PAK3	0.646149	1.71479	0.518183	1	0	none
		AHDC1	0.644622	0.487042	0.519172	1	0	none
		CHRM3-AS2	0.644335	2.5161	0.519358	1	0	none
		TMEM255B	0.642306	0.312385	0.520674	1	0	none
		MAGI2-AS3	0.641519	0.555523	0.521186	1	0	none
		DNAJB4	0.641256	0.487712	0.521356	1	0	none
		HAAO	0.640516	0.709552	0.521837	1	0	none
		FLII	0.640421	0.157493	0.521899	1	0	none
		AGER	0.639394	0.533394	0.522566	1	0	none
		AC004771.1	0.639275	2.00884	0.522644	1	0	none
		CD33	0.63801	0.627059	0.523467	1	0	none
		TP53I13	0.637509	0.0239378	0.523793	1	0	none
		ZNF626	0.637389	0.919767	0.523871	1	0	none
		AC083862.2	0.636268	1.04603	0.524602	1	0	none
		DACT3	0.634119	0.708912	0.526003	1	0	none
		CCL4	0.632711	0.347506	0.526922	1	0	none
		IRF1	0.631828	0.00308049	0.527499	1	0	none
		AC055822.1	0.631589	0.977456	0.527655	1	0	none
		CAHM	0.630396	1.85641	0.528436	1	0	none
		SIN3B	0.630253	0.277143	0.528529	1	0	none
		ANKRD36C	0.62968	0.343681	0.528904	1	0	none
		ZNF677	0.628463	1.03334	0.529701	1	0	none
		LINC01781	0.627436	1.87021	0.530373	1	0	none
		AP002807.1	0.625956	0.700182	0.531344	1	0	none
		ZBTB38	0.622233	0.270819	0.533789	1	0	none
		C1QTNF4	0.62166	0.779969	0.534165	1	0	none
		HLA-DQB2	0.621374	1.97261	0.534354	1	0	none
		GALNT15	0.619703	0.928208	0.535454	1	0	none
		MYD88	0.619679	0.139784	0.535469	1	0	none
		CPED1	0.618867	0.902233	0.536004	1	0	none
		HSD17B2	0.617364	1.04826	0.536995	1	0	none
		CNKSR3	0.615669	0.977234	0.538113	1	0	none
		ADIPOQ	0.615478	1.04046	0.538239	1	0	none
		ATP10A	0.615454	1.03166	0.538255	1	0	none
		LIMS1	0.615335	0.186299	0.538334	1	0	none
		TCL1A	0.614523	2.07474	0.53887	1	0	none
		CNR2	0.614523	2.10949	0.53887	1	0	none
		GRAMD1B	0.613927	0.928948	0.539264	1	0	none
		SGCD	0.613401	0.724305	0.539611	1	0	none
		GAB3	0.61321	0.863188	0.539737	1	0	none
		GPIHBP1	0.607912	0.812619	0.543246	1	0	none
		B3GNT9	0.606456	0.629084	0.544212	1	0	none
		DISC1	0.605811	0.885686	0.54464	1	0	none
		CAPN3	0.60562	0.725806	0.544767	1	0	none
		ITPRIPL1	0.605382	1.39638	0.544926	1	0	none
		PRKD3	0.602398	0.461816	0.546909	1	0	none
		CHRDL1	0.601205	0.172471	0.547704	1	0	none
		PFKL	0.600393	-0.00758154	0.548244	1	0	none
		AC243829.1	0.600345	1.09285	0.548276	1	0	none
		TAB2	0.599104	0.190136	0.549103	1	0	none
		CARD6	0.598961	0.793209	0.549199	1	0	none
		AL844908.1	0.597744	1.59036	0.550011	1	0	none
		TRO	0.597696	0.882414	0.550043	1	0	none
		GIPR	0.597457	1.41832	0.550202	1	0	none
		GPR55	0.596383	2.3206	0.550919	1	0	none
		KCNE3	0.595166	0.724188	0.551733	1	0	none
		CHST3	0.593925	0.704121	0.552563	1	0	none
		CAPZB	0.592421	-0.0205997	0.553569	1	0	none
		SHROOM4	0.592302	0.930699	0.553649	1	0	none
		Z97200.1	0.590535	1.64524	0.554832	1	0	none
		PALM2-AKAP2	0.590297	0.2983	0.554992	1	0	none
		LY6H	0.590034	1.24017	0.555168	1	0	none
		CMA1	0.589103	1.77267	0.555792	1	0	none
		DKK3	0.588459	0.397943	0.556224	1	0	none
		MAT2B	0.588459	0.0354654	0.556224	1	0	none
		AC108134.3	0.587886	0.779085	0.556609	1	0	none
		GM2A	0.587384	-0.0156713	0.556945	1	0	none
		ROBO4	0.587241	0.348993	0.557042	1	0	none
		CIB2	0.586764	1.25677	0.557362	1	0	none
		TMEM200A	0.585284	1.13775	0.558357	1	0	none
		LINC01619	0.58526	1.76669	0.558373	1	0	none
		PSIP1	0.585117	0.329241	0.558469	1	0	none
		LAMA1	0.585045	1.0311	0.558517	1	0	none
		PRKD1	0.581513	1.08485	0.560895	1	0	none
		LAMC1	0.58137	0.134263	0.560991	1	0	none
		FASLG	0.58137	1.00451	0.560991	1	0	none
		COL10A1	0.580128	0.361176	0.561828	1	0	none
		RPS6KA2	0.579866	0.475073	0.562005	1	0	none
		GALNT8	0.579794	1.75119	0.562053	1	0	none
		SPATS2L	0.57977	0.207852	0.562069	1	0	none
		RPL29	0.578601	0.00599701	0.562859	1	0	none
		VNN1	0.578553	1.54393	0.562891	1	0	none
		ADAMTS10	0.577909	0.314188	0.563326	1	0	none
		DENND6B	0.577551	0.510954	0.563568	1	0	none
		AL590764.1	0.576429	1.51813	0.564325	1	0	none
		ERG	0.576095	0.622267	0.564551	1	0	none
		LINC00892	0.575975	1.37729	0.564632	1	0	none
		STAG3	0.575904	1.32086	0.56468	1	0	none
		CLIC6	0.575737	1.63786	0.564793	1	0	none
		HSPA12B	0.575474	0.509001	0.564971	1	0	none
		LINC02422	0.575188	1.89185	0.565164	1	0	none
		HOXA5	0.575021	1.75586	0.565277	1	0	none
		AC006141.1	0.573923	1.737	0.56602	1	0	none
		JAKMIP1	0.573493	0.974653	0.566311	1	0	none
		GRK5	0.573135	0.56738	0.566553	1	0	none
		SHE	0.57261	0.614069	0.566909	1	0	none
		TBX18	0.572347	0.889207	0.567087	1	0	none
		TLR2	0.571416	0.542703	0.567717	1	0	none
		AC087672.2	0.571202	2.07314	0.567863	1	0	none
		SZRD1	0.570796	-0.0234648	0.568138	1	0	none
		TOR3A	0.568457	0.24139	0.569725	1	0	none
		CYSLTR2	0.566094	1.90578	0.57133	1	0	none
		CDA	0.565091	0.787674	0.572012	1	0	none
		MOB3C	0.563564	0.489921	0.573051	1	0	none
		TRPM2	0.562847	0.492869	0.573539	1	0	none
		MRPL54	0.561726	-0.0287664	0.574303	1	0	none
		FAT4	0.561033	0.928828	0.574775	1	0	none
		CRYBG3	0.560819	0.483085	0.574921	1	0	none
		AC147651.4	0.560174	1.02341	0.575361	1	0	none
		SNAI3	0.560031	1.09856	0.575458	1	0	none
		CYB561D1	0.559816	0.431057	0.575605	1	0	none
		PDIA4	0.558981	-0.0229446	0.576175	1	0	none
		SIGLEC14	0.553443	0.764521	0.57996	1	0	none
		GDF10	0.55225	1.17712	0.580777	1	0	none
		ATOH8	0.549577	1.16628	0.58261	1	0	none
		LMO2	0.549409	0.33367	0.582724	1	0	none
		P2RX7	0.548717	0.687609	0.583199	1	0	none
		CD300A	0.54867	0.709861	0.583232	1	0	none
		ZNF462	0.548288	1.16824	0.583494	1	0	none
		GNG8	0.546879	1.47801	0.584462	1	0	none
		KLHL2	0.546712	0.59086	0.584576	1	0	none
		MEIS1	0.5454	0.814217	0.585479	1	0	none
		ZNF354C	0.544397	1.53399	0.586168	1	0	none
		RAB39B	0.541939	1.63522	0.587861	1	0	none
		BMP4	0.541867	0.667747	0.58791	1	0	none
		POU6F1	0.540936	0.734568	0.588552	1	0	none
		N4BP2L2	0.537642	0.0171355	0.590824	1	0	none
		FAM180A	0.537594	0.997307	0.590857	1	0	none
		SYTL3	0.536234	0.766108	0.591797	1	0	none
		PNMA8B	0.5359	1.30697	0.592028	1	0	none
[truncated: 29,477 more rows]

## Sheet: Figure 5b
Figure 5b
	MethodName	ImageName	ACC
	HRCHY-CytoCommunity	3	0.749413
	HRCHY-CytoCommunity	4	0.860802
	HRCHY-CytoCommunity	5	0.747806
	HRCHY-CytoCommunity	6	0.791022
	HRCHY-CytoCommunity	9	0.797468
	HRCHY-CytoCommunity	10	0.626147
	HRCHY-CytoCommunity	16	0.735986
	HRCHY-CytoCommunity	28	0.849838
	HRCHY-CytoCommunity	32	0.727024
	HRCHY-CytoCommunity	34	0.56017
	HRCHY-CytoCommunity	35	0.571949
	HRCHY-CytoCommunity	36	0.600889
	HRCHY-CytoCommunity	37	0.558333
	HRCHY-CytoCommunity	40	0.693238
	HRCHY-CytoCommunity	41	0.590042
	NeST	3	0.3851
	NeST	4	0.6184
	NeST	5	0.7269
	NeST	6	0.4048
	NeST	9	0.541
	NeST	10	0.5742
	NeST	16	0.7859
	NeST	28	0.8539
	NeST	32	0.4359
	NeST	34	0.4554
	NeST	35	0.7787
	NeST	36	0.4261
	NeST	37	0.788
	NeST	40	0.2818
	NeST	41	0.6537

## Sheet: Figure 5d
Figure 5d
	patient 4
	Cell type enrichment score
		CN-2	CN-6	CN-8	CN-9	CN-12	CN-16	CN-18	CN-21	CN-22	CN-25
	B cells	1.09469	0	0	0	3.23385	0	0	0	20	12.7371
	CD3+ T	20	0	0	0	0	0	0	0	0	20
	CD4+ T	11.1881	0	0.0521028	0	20	0	20	0	20	1.0298
	CD8+ T	6.89467	0	3.5465	0	0	0	20	20	0	0
	Dendritic cells	0	0	0	0	0	0	0	0	0	0
	Dendritic cells and monocytes mixed subpopulation	0	0	0	0	0.737634	0	0.0874752	0	0.552438	0.443525
	Endothelial cells	0	0	8.39089	0	0	0	2.96309	0	0	0
	Keratin+ neoplastic cells	0	0	0	20	0	20	0	0	0	0
	Macrophages	0	0	20	0	0.0739474	0	0	20	0	0
	Mesenchymal stromal cells	0	0	0	0	0	0	0	0	0	0
	Monocytes and neutrophils mixed subpopulation	0	0	20	0	0	0	0	10.1927	0	0
	NK cells	0	0.14016	0	0	0	0	0	0	0.953475	0
	Neoplastic cells	0	20	0	20	0	20	0	0	0	0
	Neutrophil	2.8881	0	0	0	0.14016	0.552438	0	0	0	0
	Other immune cells	0	20	0	0	9.982	0	0	0	0	0
	Regulatory T	0.552438	0	0	0	4.80563	0	0	0	0.36513	0.737634
	Unknown subpopulation	0	0	0	12.1805	0	0.114999	0	0	0	0
	original adjusted p-values
		CN-2	CN-6	CN-8	CN-9	CN-12	CN-16	CN-18	CN-21	CN-22	CN-25
	B cells	0.0804091	1	1	1	0.00058365	1	1	1	0	1.83187e-13
	CD3+ T	0	1	1	1	1	1	1	1	1	0
	CD4+ T	6.48481e-12	1	0.886946	1	0	1	0	1	0	0.093369
	CD8+ T	1.27449e-07	1	0.000284119	1	1	1	0	0	1	1
	Dendritic cells	1	1	1	1	1	1	1	1	1	1
	Dendritic cells and monocytes mixed subpopulation	1	1	1	1	0.182964	1	0.81757	1	0.28026	0.360143
	Endothelial cells	1	1	4.06545e-09	1	1	1	0.00108871	1	1	1
	Keratin+ neoplastic cells	1	1	1	0	1	0	1	1	1	1
	Macrophages	1	1	0	1	0.843437	1	1	0	1	1
	Mesenchymal stromal cells	1	1	1	1	1	1	1	1	1	1
	Monocytes and neutrophils mixed subpopulation	1	1	0	1	1	1	1	6.41701e-11	1	1
	NK cells	1	0.72417	1	1	1	1	1	1	0.111308	1
	Neoplastic cells	1	0	1	0	1	0	1	1	1	1
	Neutrophil	0.00129391	1	1	1	0.72417	0.28026	1	1	1	1
	Other immune cells	1	0	1	1	1.04231e-10	1	1	1	1	1
	Regulatory T	0.28026	1	1	1	1.56447e-05	1	1	1	0.43139	0.182964
	Unknown subpopulation	1	1	1	6.59998e-13	1	0.767364	1	1	1	1
	patient 9
	Cell type enrichment score
		CN-6	CN-7	CN-12	CN-14	CN-20	CN-22	CN-23	CN-24	CN-26
	B cells	0	0	8.23947	0	0	20	0	0	0
	CD3+ T	0	0	0.0313133	0	0	0	0	20	0
	CD4+ T	0	0.949116	20	0	0	14.7699	0.0188196	2.54148	2.29017
	CD8+ T	0	4.76251	0.726449	0	0	8.21257	4.26326	4.65038	13.6352
	Dendritic cells	0	0	0.100996	0	0	0	0	0.213089	0.690457
	Dendritic cells and monocytes mixed subpopulation	0.146207	0	2.99385	0	0	0	0	0.57425	0
	Endothelial cells	0	7.04792	0	0	0	2.29017	0	0.17802	0.261842
	Keratin+ neoplastic cells	0	9.90153	0	0	0	0	0	0	0
	Macrophages	0	0.110805	0	0	0	0.367105	20	0.0129796	12.6877
	Mesenchymal stromal cells	0	0	0	0	0	0	0	0	0.535246
	Monocytes and neutrophils mixed subpopulation	0	3.15798	0	0	0	9.71007	2.99009	20	0
	NK cells	0	0.0188196	0	0	0	0	0	1.16952	0
	Neoplastic cells	20	0	0	20	4.82386	0	0	0	0
	Neutrophil	0.866964	0	0.714867	0	10.5742	0	0	0	0
	Other immune cells	0	0	7.13383	0	20	0	0	0	20
	Regulatory T	0	3.92252	0.764948	0	0	0.354277	0	1.43879	0
	Unknown subpopulation	0	0	0	8.65923	0	0	0	0	0
	original adjusted p-values
		CN-6	CN-7	CN-12	CN-14	CN-20	CN-22	CN-23	CN-24	CN-26
	B cells	1	1	5.7614e-09	1	1	0	1	1	1
	CD3+ T	1	1	0.930436	1	1	1	1	0	1
	CD4+ T	1	0.112431	0	1	1	1.69864e-15	0.957592	0.00287421	0.00512661
	CD8+ T	1	1.72777e-05	0.187738	1	1	6.1295e-09	5.45437e-05	2.23678e-05	2.31633e-14
	Dendritic cells	1	1	0.792508	1	1	1	1	0.612224	0.203959
	Dendritic cells and monocytes mixed subpopulation	0.714156	1	0.00101426	1	1	1	1	0.266532	1
	Endothelial cells	1	8.95526e-08	1	1	1	0.00512661	1	0.663712	0.547215
	Keratin+ neoplastic cells	1	1.2545e-10	1	1	1	1	1	1	1
	Macrophages	1	0.77481	1	1	1	0.429432	0	0.970556	2.05252e-13
	Mesenchymal stromal cells	1	1	1	1	1	1	1	1	0.291578
	Monocytes and neutrophils mixed subpopulation	1	0.000695053	1	1	1	1.94952e-10	0.00102308	0	1
	NK cells	1	0.957592	1	1	1	1	1	0.0676827	1
	Neoplastic cells	0	1	1	0	1.50018e-05	1	1	1	1
	Neutrophil	0.135843	1	0.192812	1	2.66556e-11	1	1	1	1
	Other immune cells	1	1	7.34796e-08	1	0	1	1	1	0
	Regulatory T	1	0.000119531	0.171812	1	1	0.442307	1	0.0364089	1
	Unknown subpopulation	1	1	1	2.19166e-09	1	1	1	1	1

## Sheet: Figure 6a
Figure 6a
	Cell type enrichment score
		TC-1	TC-2	TC-3	TC-4	TC-5	TC-6	TC-7	TC-8	TC-9	TC-10	TC-11	TC-12	TC-13	TC-14	TC-15	TC-16	TC-17	TC-18	TC-19	TC-20	TC-21	TC-22	TC-23	TC-24	TC-25	TC-26	TC-27	TC-28	TC-29	TC-30
	Group 0	0.166667	0.212121	0.0454545	0	0.0151515	0	0.0151515	0	0	0	0	0.242424	0.030303	0.19697	0.0909091	0.363636	0	0.106061	0.121212	0.030303	0.0151515	0	0.0757576	0	0.0454545	0.0151515	0.0606061	0.0909091	0.030303	0.0454545
	Group 1	0.00819672	0.0327869	0.155738	0.0737705	0.131148	0.106557	0.139344	0.0819672	0.0327869	0.0819672	0.0983607	0.0163934	0.0491803	0.0245902	0.0655738	0.0245902	0.0901639	0.00819672	0	0.0819672	0.0409836	0.106557	0.180328	0.0655738	0.0245902	0.0409836	0.0655738	0.0737705	0.114754	0
	Group 2	0	0.4375	0	0	0	0	0	0	1	0	0.25	0	0	0	0	0	0	0	0.125	0	0.125	0	0	0	0.0625	0	0	0	0	0.0625
	Group 3	0	0.238095	0.047619	0	0	0	0.238095	0	0	0	0.0952381	0	0.952381	0.047619	0	0	0	0	0.285714	0	0	0	0	0	0.047619	0	0	0	0	0.0952381
	Group 4	0	0	0	0	0.0526316	0.0263158	0	0	0	0	0	0	0	0.0526316	0	0	0	0.0263158	0.789474	0.0526316	0	0	0.0526316	0.0263158	0.315789	0	0.0263158	0.105263	0.0263158	0.0526316
	1;B cell;Immune	0.223264	0.426392	2.20298	0.479256	0	0	0.452287	0.904618	0	0	0.956888	10.0425	0	0	0	0.37353	0	2.48611	0.0871295	0.0259436	0.0631421	1.5086	0	18.2457	2.02156	0	0	0	0	0.0537998
	2;T & B cells;Immune	1.41888	0.696363	0.87146	0.109979	1.1957	0.181428	0.933976	0.0103177	0.00419623	0.0117143	1.49942	18.0979	0.00261028	0.0994588	0.117346	0.0689025	0	0.707793	0.410059	1.40822	0.0528434	1.01335	0.0656676	5.01005	0.698079	0	0.00309497	0.00146495	0.0772576	0.313837
	3;T cell;Immune	5.82843	15.6347	10.6836	0.274013	0.945442	1.77287	10.4854	1.09556	0.00275902	2.08979	16.3666	12.9326	0.126246	1.96021	0	0.194677	0.0190021	17.245	1.30236	2.39361	1.80156	18.8102	0	20	19.3894	0.799308	0	0.0749159	0.27113	0.43199
	4;Macrophage;Immune	0.561322	10.6813	6.60075	0	0.366748	0.627505	3.77678	20	0.0480966	0.720952	2.65931	2.1567	0.404895	2.60832	0	0.0204705	1.0734	8.30528	0.6622	0.418728	4.34456	18.3315	0.0831768	9.07616	2.72626	0	0	0.0113217	1.07373	0.955323
	5;T cell;Immune	0.00838424	0.599843	0.638621	0.0281009	0.0727837	0.968085	0.0459578	4.87521	0.0140653	2.429	0.0993345	0.0313774	0.00459202	0.114268	0.0793291	0.0992911	0.939139	0.621727	0.103926	0.0797607	0.65706	0.103112	0	4.53213	0.253283	0	0.0412071	0.156147	0.0428421	0.00439758
	6;Macrohage;Immune	0.00326767	0	0.0218883	0.000477643	0	0	0.869565	0	0	0	0	0	0	0	0	0	0	0.0449623	0	0	0	0	0	0.0287936	0	0	0	0.00347904	0	0
	7;Endothelial;Vessel	3.48047	2.94861	18.5112	0.454716	1.58045	0.434377	9.30375	3.30021	0.0551549	1.07577	14.3352	1.15255	0.239422	0.621165	0.0596261	0	0.163028	9.52009	0.582498	2.01573	1.05099	3.94731	0.209014	6.93136	0.884909	0.871099	0.033484	0.0333367	0.207104	2.89717
	8;Vimentin hi;Stroma	6.05063	15.2768	13.5193	0.461008	0.782735	2.07114	2.54748	3.59528	0.24341	4.63344	2.53285	3.3153	0.192491	3.26467	0.303682	0.00505495	0.522485	16.2846	1.12788	0.483686	19.1683	8.10429	0.148002	0.696617	2.96898	0.934708	0	0.0454533	0.57992	3.13523
	9;Small circular;Stroma	2.59624	10.4981	5.66267	0.330727	6.58372	1.78717	19.7157	1.73334	0.0164126	0.0604599	8.15902	1.76773	0.556905	5.32227	0.0727603	0.353137	0.163892	6.0906	1.72744	16.8872	1.68161	4.63366	0.101409	0.168287	1.65065	0	0.188546	0.00651524	2.10098	3.80679
	10;Small elongated;Stroma	3.84809	17.9493	16.0315	2.53529	16.0952	5.66981	18.9554	0.941981	0.0630996	1.07349	3.87427	0.301795	0.147632	18.6897	0.602748	0.0459345	0.18673	8.41225	1.87948	5.23765	1.77948	1.48762	0.144078	0.422943	0.881985	0.889576	0.234754	0.500217	2.03041	6.2589
	11;Fibronectin hi;Stroma	1.17721	3.96427	2.57764	0.332326	0.459013	1.95373	2.45307	2.36931	0.371076	0.270143	1.47575	0.211311	0.00595077	0.390949	0.21043	0.0310773	0.593681	1.53577	0.902534	0.535663	6.49035	1.94497	0.0377494	0.430221	0.394652	0.0167787	0	0.110776	1.74464	19.2391
	12;Large elongated;Stroma	0.00254941	0.00704243	0.0311083	0	0.0232386	0	0.0053433	0	0	0	0.00256114	0	0.000349113	0.056519	0	0	0.00411983	0	0.00320709	0	0	0.0135372	0	0	0	0	0	0.000638615	0	0.00439758
	13;SMA hi Vimentin hi;Stroma	9.62998	2.06347	1.40508	0.697039	0.0929088	1.60646	0.571465	1.02947	0.362605	0.028031	0.699138	1.84687	0.310933	1.99381	0.946583	0.0974943	0	20	0.621712	0.920387	0.143511	1.01963	0.0111436	0.863735	0.755076	0	0.0210858	0	0.0782291	1.06653
	14;Hypoxic;Tumor	0.399154	0.128001	1.18721	0.0765568	1.4121	0.19024	0.0771211	4.08799	0.145489	2.68781	0.0489162	0.120931	0.0782983	0.2226	0.810479	0.243264	0.0919695	0.233716	0.157331	0.0884438	0.00610279	0.00613449	0.0485082	0.0565967	0.772706	0	0.0110829	0.0113781	20	2.11791
	15;Apoptotic;Tumor	0.297891	0.243386	0.720404	5.61665	3.28466	1.06899	0.288431	1.03084	0.906893	5.55826	0.00213403	0.191681	0.319873	0.74156	0.714004	0.166505	0.126093	2.80189	0.259047	0.0806629	0	0.120368	0.163026	3.15249	0.0396009	20	0.0982596	0.244935	1.02917	0.310194
	16;Proliferative;Tumor	0	0.349811	0.391118	20	3.80742	0.219411	0.61737	2.26975	0.556406	8.05233	0.188672	0.636422	1.37599	1.56446	4.82951	0.634847	0.509741	0.224155	0.343695	0.0947152	0.792277	0.332752	1.11681	0.176779	0.25308	1.11992	0.567493	1.77353	0.000180246	0.0306487
	17;p53+ EGFR+;Tumor	0.0532423	0.11236	0.0777276	2.53163	0.0403562	0.451792	0.0433638	1.00471	0.248126	19.4311	0.00213403	0.0558833	0.068688	0.0635254	0.0334484	0.0247989	0.304595	0.0743877	0.0144037	0.0381543	0	0.0272143	0	0.116726	0.000736163	2.2671	0	0.0455957	1.84638	0.00812891
	18;Basal CK;Tumor	9.12798	0.222343	1.16474	8.30766	0.856223	20	1.81039	6	2.47312	0.402513	1.61105	2.46849	2.48495	0.858233	0.681867	0.215184	0.0261468	0.300478	0.0871115	2.19974	0.0144083	0.463435	1.81327	0.432363	0.573522	7.29603	0.523563	0.0466089	0.0268217	0.00812891
	19;CK7+ CK hi Ecadh hi;Tumor	0.00268091	0.30058	0.328893	0.269673	0.566593	1.42857	0.444624	0.0277214	0.22837	0.167497	0.0314244	0.0150066	0.0512056	0.0306468	0.588642	0.0692767	20	0.441439	0.100284	0	1.1979	0	0.194591	0.0715324	0.0134368	0	0.517266	0.0448862	0.0865259	2.60889
	20;CK7+;Tumor	0.093562	0.325487	1.17275	4.83206	4.08154	0.0866122	0.146209	0.354087	1.2407	0.71033	0	0.0159842	19.4198	1.77267	3.63282	0.481903	0.388604	0.196322	0.131554	0.326443	0.143937	0	1.08345	0.00396899	0	0.6928	6.25926	0.160731	0.100662	2.54397
	21;Epithelial low;Tumor	0.20981	1.59598	5.73108	4.75396	18.2789	0.620273	7.40698	0.159165	0.293739	0.776511	0.595917	0.0817986	1.14265	5.72087	3.16213	0.235874	0.0658435	0.806609	0.617511	4.59639	0.369205	0.202329	0.169669	0.0182479	0.122502	0.086754	1.76915	0.240725	2.56394	1.11992
	22;CK lo HR lo;Tumor	0.139945	0.416676	1.50586	6.47586	2.8518	0.819794	0.942231	0.71782	1.76258	1.52494	0.0995439	0.392905	1.09797	1.4932	19.6396	2.70516	0.532233	0.00617851	0.205154	0.474205	3.1297	0.0253391	2.76236	0.105429	0.277388	3.74828	3.14559	20	0.0571612	1.00362
	23;CK+ HR hi;Tumor	0.932272	0.126716	0.0941337	1.3211	0.293064	3.04032	0.0147796	0.0659612	2.44639	0.0296006	0.0452208	0.216124	0.344557	2.50559	9.60804	20	0.287858	0	0.4895	0.0290807	0.178817	0.0889125	0.884129	0.471669	0.14451	0.622856	16.5241	2.05216	0	0.357541
	24;CK+ HR+;Tumor	0.0255079	0.785996	0.246123	2.93233	0.549026	0.247779	0.675383	0.371447	20	2.44921	0.266685	0.505776	0.522995	0.396096	1.65305	1.43217	1.55511	2.28634	0.42087	0.476985	0.198226	0.514791	1.22126	0.0402536	0.377016	5.90926	1.19577	1.61347	0.0996206	0.0423537
	25;CK+ HR lo;Tumor	0.420268	0.987938	1.12219	4.55491	2.79643	1.99025	0.268725	0.131275	4.58518	0.478332	0.052906	1.11801	1.70842	6.41641	13.9705	1.66706	1.42647	0.176835	0.671201	0.300535	0	0.0991944	20	0	0.0845996	2.82881	18.6501	0.578033	1.56533	4.57748
	26;CK lo HR hi p53+;Tumor	0.0278332	0.0264961	0.0305315	0.0687903	0.0829889	0.0724569	0	0.00141529	0.117904	0.0093056	0	0.0521743	0	0	0.131075	0.707146	0.0195956	0	0.620839	0	0.0122338	0.0164371	0.0653885	0.0054035	0	0.118299	0.0214978	0.367933	0	0.00439758
	27;Myoepithelial;Tumor	11.6361	0.0325818	0.105693	0.401824	0.0709149	1.38906	0.16583	0.0273597	1.24727	0.349065	0.109042	0.539657	0.168541	0.525895	0.291256	0.0452868	0.0709023	0.257453	0.0947833	0.171038	0.00610279	0.00387761	0.307412	0	0.357417	0.535557	0.0146198	0.0513074	0	0
	original adjusted p-values
		TC-1	TC-2	TC-3	TC-4	TC-5	TC-6	TC-7	TC-8	TC-9	TC-10	TC-11	TC-12	TC-13	TC-14	TC-15	TC-16	TC-17	TC-18	TC-19	TC-20	TC-21	TC-22	TC-23	TC-24	TC-25	TC-26	TC-27	TC-28	TC-29	TC-30
	1;B cell;Immune	0.598047	0.374634	0.00626647	0.331699	1	1	0.352949	0.124561	1	1	0.110436	9.06724e-11	1	1	1	0.423127	1	0.00326502	0.818221	0.942012	0.864685	0.0310028	1	5.67886e-19	0.0095156	1	1	1	1	0.883487
	2;T & B cells;Immune	0.0381171	0.201204	0.134444	0.776284	0.0637236	0.658525	0.116419	0.976523	0.990384	0.973387	0.031665	7.98251e-19	0.994008	0.795319	0.763227	0.853292	1	0.195978	0.388993	0.039064	0.885435	0.0969737	0.859671	9.77118e-06	0.200411	1	0.992899	0.996633	0.837033	0.48547
	3;T cell;Immune	1.48445e-06	2.31914e-16	2.07186e-11	0.532092	0.113386	0.0168705	3.27036e-11	0.0802492	0.993667	0.00813218	4.29942e-17	1.16787e-13	0.747746	0.0109595	1	0.638738	0.957189	5.68892e-18	0.0498471	0.00404009	0.0157923	1.54795e-19	1	0	4.07915e-20	0.158742	1	0.841558	0.535636	0.369837
	4;Macrophage;Immune	0.274586	2.08318e-11	2.50757e-07	1	0.429786	0.235773	0.000167193	0	0.895166	0.190129	0.00219123	0.00697109	0.393645	0.00246423	1	0.953959	0.0844504	4.9513e-09	0.217671	0.381304	4.52316e-05	4.66074e-19	0.825702	8.39143e-10	0.0018782	1	1	0.974268	0.0843868	0.110835
	5;T cell;Immune	0.98088	0.251279	0.229816	0.937344	0.8457	0.107625	0.899585	1.33288e-05	0.968132	0.00372393	0.795546	0.930299	0.989482	0.768656	0.83305	0.795626	0.115043	0.238931	0.787179	0.832222	0.220262	0.788657	1	2.93678e-05	0.558107	1	0.90948	0.697996	0.906062	0.989925
	6;Macrohage;Immune	0.992504	1	0.950849	0.998901	1	1	0.135031	1	1	1	1	1	1	1	1	1	1	0.901649	1	1	1	1	1	0.93585	1	1	1	0.992021	1	1
	7;Endothelial;Vessel	0.000330771	0.00112561	3.08165e-19	0.350982	0.0262755	0.367809	4.96878e-10	0.00050094	0.880735	0.08399	4.62131e-15	0.0703809	0.576207	0.239241	0.871714	1	0.687025	3.01935e-10	0.261518	0.00964423	0.0889219	0.000112898	0.617996	1.17123e-07	0.130344	0.134555	0.925798	0.926111	0.620721	0.00126715
	8;Vimentin hi;Stroma	8.89962e-07	5.28705e-16	3.02478e-14	0.345933	0.164917	0.00848905	0.00283479	0.000253932	0.57094	2.32575e-05	0.00293192	0.000483835	0.641962	0.000543666	0.496956	0.988428	0.300272	5.1922e-17	0.0744945	0.328333	6.788e-20	7.86516e-09	0.71121	0.201087	0.00107404	0.116223	1	0.900631	0.263075	0.000732441
	9;Small circular;Stroma	0.00253372	3.17628e-11	2.17437e-06	0.466953	2.60781e-07	0.016324	1.92423e-20	0.0184783	0.962914	0.870042	6.93396e-09	0.0170716	0.277392	4.76135e-06	0.845746	0.443469	0.685658	8.11714e-07	0.0187311	1.29644e-17	0.0208156	2.32458e-05	0.791755	0.678754	0.0223535	1	0.64782	0.98511	0.00792535	0.000156031
	10;Small elongated;Stroma	0.000141877	1.1238e-18	9.29963e-17	0.0029155	8.03106e-17	2.13891e-06	1.10815e-19	0.114293	0.86477	0.0844323	0.000133576	0.49912	0.711816	2.04301e-19	0.249604	0.899633	0.650534	3.87037e-09	0.0131985	5.78564e-06	0.0166159	0.0325373	0.717665	0.377622	0.131225	0.128951	0.582433	0.31607	0.00932372	5.5093e-07
	11;Fibronectin hi;Stroma	0.0664952	0.000108576	0.0026446	0.465237	0.347526	0.0111241	0.00352314	0.0042726	0.425524	0.536855	0.0334384	0.614737	0.986391	0.406491	0.615984	0.930942	0.25487	0.0291225	0.12516	0.291298	3.23334e-07	0.0113509	0.916749	0.371346	0.403039	0.962102	1	0.774862	0.0180034	5.76568e-20
	12;Large elongated;Stroma	0.994147	0.983915	0.930876	1	0.947897	1	0.987772	1	1	1	0.99412	1	0.999196	0.877973	1	1	0.990559	1	0.992643	1	1	0.96931	1	1	1	1	1	0.998531	1	0.989925
	13;SMA hi Vimentin hi;Stroma	2.34434e-10	0.0086404	0.0393476	0.200891	0.807405	0.0247482	0.268247	0.0934391	0.433906	0.937495	0.199923	0.0142276	0.488728	0.0101435	0.113088	0.798924	1	0	0.238939	0.120119	0.718604	0.0955797	0.974667	0.136856	0.175761	1	0.952608	1	0.835162	0.0857968
	14;Hypoxic;Tumor	0.398883	0.74473	0.0649814	0.838384	0.0387168	0.645298	0.837296	8.16607e-05	0.715338	0.00205207	0.893478	0.756952	0.835029	0.598963	0.154711	0.571132	0.809153	0.583826	0.696097	0.815748	0.986046	0.985974	0.894318	0.877816	0.16877	1	0.974803	0.974141	0	0.00762237
	15;Apoptotic;Tumor	0.503627	0.570971	0.190369	2.4174e-06	0.000519201	0.085312	0.514717	0.0931457	0.12391	2.76529e-06	0.995098	0.643161	0.47877	0.181317	0.193195	0.681545	0.74801	0.00157801	0.550748	0.830495	1	0.757935	0.687027	0.000703892	0.912849	0	0.797518	0.568938	0.0935045	0.48956
	16;Proliferative;Tumor	1	0.446878	0.406333	0	0.000155805	0.603377	0.24134	0.00537341	0.277711	8.86484e-09	0.647632	0.230982	0.0420736	0.0272611	1.48079e-05	0.231821	0.309214	0.596823	0.453216	0.804053	0.161333	0.464781	0.0764175	0.665612	0.558367	0.0758725	0.270712	0.0168449	0.999585	0.931861
	17;p53+ EGFR+;Tumor	0.884622	0.77204	0.836127	0.00294016	0.911263	0.353352	0.904974	0.0989218	0.564773	3.70584e-20	0.995098	0.879259	0.853713	0.863922	0.925873	0.944498	0.495912	0.842582	0.967378	0.915895	1	0.93926	1	0.764318	0.998306	0.00540629	1	0.900335	0.0142437	0.981457
	18;Basal CK;Tumor	7.44772e-10	0.599317	0.0684318	4.92424e-09	0.139244	0	0.0154742	1e-06	0.00336421	0.39581	0.0244879	0.00340024	0.00327378	0.138601	0.208033	0.609278	0.941571	0.500636	0.818255	0.00631339	0.967368	0.344006	0.0153719	0.369519	0.26698	5.05791e-08	0.299528	0.898237	0.940109	0.981457
	19;CK7+ CK hi Ecadh hi;Tumor	0.993846	0.500518	0.468929	0.537437	0.271273	0.0372759	0.359233	0.938164	0.591057	0.679991	0.930198	0.966036	0.88878	0.931865	0.257845	0.852557	0	0.361877	0.79381	1	0.0634018	1	0.638865	0.84814	0.969534	1	0.303902	0.901807	0.819359	0.00246097
	20;CK7+;Tumor	0.806191	0.472621	0.067182	1.47212e-05	8.28811e-05	0.819196	0.714152	0.442499	0.057452	0.194837	1	0.963864	3.80351e-20	0.0168784	0.000232906	0.329683	0.408691	0.636323	0.738662	0.471581	0.717899	1	0.0825186	0.990903	1	0.202862	5.50475e-07	0.690667	0.793119	0.00285776
	21;Epithelial low;Tumor	0.616864	0.0253526	1.85746e-06	1.76212e-05	5.26134e-19	0.239733	3.91763e-08	0.693163	0.508465	0.167297	0.253562	0.828326	0.0720026	1.90167e-06	0.000688447	0.580933	0.859323	0.156096	0.241262	2.53288e-05	0.427361	0.627583	0.676599	0.958853	0.754221	0.818929	0.0170155	0.57448	0.00272937	0.0758713
	22;CK lo HR lo;Tumor	0.724528	0.383111	0.0311993	3.34303e-07	0.0014067	0.151428	0.114227	0.191505	0.0172753	0.0298581	0.795163	0.404665	0.0798041	0.0321218	2.29291e-20	0.00197172	0.293608	0.985874	0.623514	0.335579	0.000741818	0.943324	0.00172836	0.78446	0.527973	0.000178535	0.000715166	0	0.876675	0.0991695
	23;CK+ HR hi;Tumor	0.116877	0.746937	0.805131	0.0477424	0.509256	0.000911344	0.966541	0.85909	0.00357772	0.934113	0.901113	0.607962	0.452317	0.00312182	2.46583e-10	0	0.515397	1	0.323967	0.935232	0.662496	0.814868	0.130578	0.337544	0.716952	0.238311	2.99131e-17	0.00886827	1	0.438994
	24;CK+ HR+;Tumor	0.942957	0.163683	0.567384	0.0011686	0.282471	0.565224	0.211163	0.425161	0	0.00355457	0.541146	0.31205	0.29992	0.401702	0.0222305	0.0369679	0.0278545	0.00517202	0.379428	0.333438	0.633539	0.305639	0.0600817	0.911479	0.419744	1.23237e-06	0.0637139	0.0243516	0.795022	0.907081
	25;CK+ HR lo;Tumor	0.379955	0.102816	0.075477	2.78672e-05	0.00159798	0.0102271	0.538611	0.739137	2.59906e-05	0.332405	0.885307	0.0762061	0.0195694	3.83345e-07	1.07039e-14	0.0215248	0.0374563	0.665526	0.213206	0.50057	1	0.795803	0	1	0.823001	0.00148315	2.23829e-19	0.264221	0.0272061	2.64557e-05
	26;CK lo HR hi p53+;Tumor	0.937922	0.940814	0.932113	0.853512	0.826059	0.846336	1	0.996746	0.762247	0.978801	1	0.8868	1	1	0.739478	0.19627	0.955882	1	0.23942	1	0.972224	0.96286	0.860224	0.987635	1	0.761555	0.951705	0.428615	1	0.989925
	27;Myoepithelial;Tumor	2.31146e-12	0.927723	0.783983	0.396438	0.849347	0.040826	0.682606	0.938945	0.0565892	0.447646	0.777961	0.288631	0.678358	0.297924	0.511381	0.900976	0.849371	0.552773	0.803927	0.674469	0.986046	0.991111	0.492706	1	0.43912	0.291369	0.966897	0.888572	1	1

## Sheet: Figure 6c
Figure 6c
	term	estimate	std.error	statistic	p.value	conf.low	conf.high
	age	1.03614	0.00841978	4.21605	2.4862e-05	1.01918	1.05338
	grade	2.23185	0.207864	3.86229	0.000112329	1.48501	3.35427
	tumor_size	1.03575	0.0068135	5.15501	2.53616e-07	1.02201	1.04967
	TC_group_3	0.202144	0.740222	-2.15986	0.0307836	0.0473787	0.86246

## Sheet: Figure 6d
Figure 6d
	term	estimate	std.error	statistic	p.value	conf.low	conf.high
	age	1.01978	0.0111038	1.76384	0.0777593	0.997825	1.04222
	grade	2.79271	0.334378	3.0714	0.00213054	1.45011	5.37835
	tumor_size	1.02637	0.00904418	2.87768	0.00400608	1.00833	1.04472
	cn_group	2.22741	0.359077	2.23027	0.0257293	1.10193	4.50244

[truncated: 32 more sheets: Figure6e, Figure 6f, Supple Fig 2a, Supple Fig 3a, Supple Fig 4a, Supple Fig 4e, Supple Fig 5d, Supple Fig 6a, Supple Fig 7b, Supple Fig 8b, Supple Fig 9a, Supple Fig 12, Supple Fig 13a, Supple Fig 13b, Supple Fig 13c, Supple Fig 14a, Supple Fig 14b, Supple Fig 14c, Supple Fig 15a, Supple Fig 15b …]
